# Supplementary material for: Socioemotional wealth, family governance, and organizational belonging in multigenerational family firms: a social identity perspective
Source: Front Psychol. 2026 Apr 22;17:1772135. doi: 10.3389/fpsyg.2026.1772135 (PMC13143723; doi:10.3389/fpsyg.2026.1772135)
Supplement: Supplementary file 1 [file Table_1.xlsx]

## Sheet: Raw Data (Items)
INT1	INT2	INT3	INT4	COM1	COM2	COM3	SOP1	SOP2	SOP3	SHM1	SHM2	SHM3	VIS1	VIS2	VIS3	VIS4	PUP1	PUP2	PUP3	TRT1	TRT2	TRT3	TRT4	NOM1	NOM2	NOM3	OBL1	OBL2	OBL3	IDT1	IDT2	IDT3	FGO1	FGO2	FGO3	FGO4	SBW1	SBW2	SBW3	SBW4
4.29	3.36	4.45	3.99	2.08	4.14	5	4.48	3.41	4.41	2.99	3.34	4.14	3.79	5	4.3	3.81	3.53	4.04	3.51	3.62	4.4	2.95	3.65	2.43	2.63	3.75	2.67	3.67	4.32	5	5	5	2.7	3.8	4.77	3.22	4.65	4.53	4.28	5
3.75	3.13	5	3.07	3.22	3.45	3.83	4.06	4.27	3.71	5	3.87	2.69	4.8	2.58	2.76	3.4	2.7	3.15	4.65	5	3.35	3.12	3.22	3.11	4.13	3.23	4.36	4.53	2.29	4.56	3.93	3.87	5	5	3.92	4.55	2.96	4.29	2.89	3.47
4.42	3.73	3.65	4.9	3.63	3.3	4.63	4.48	3.99	4.65	2.31	4.53	3.5	3.18	2.21	3.25	4.64	3.64	3.42	4.37	3.59	3.08	4.9	4.13	3.12	4.94	2.52	2.09	3.92	3.26	4.77	3.99	4.11	2.51	3.95	4.46	3.91	5	3.36	4.11	2.3
5	2.92	4.09	3.76	3.01	3.88	4.89	4.07	3.85	3.3	3.37	5	3.96	3.6	2.62	2.21	3.99	5	4.77	3.21	3.96	4.57	3.9	3.89	3.37	4.8	3.87	3.67	3.86	5	4.88	4.77	4.37	3.91	5	2.87	4.21	4.02	4.57	4.51	2.07
3.67	3.34	4.12	3.87	3.69	2.96	3.24	2.61	3.32	2.66	4.2	4.61	5	3.77	4.65	2.77	4.08	3.94	5	2.65	4.87	2.67	4.28	4.38	2.91	4.29	4.57	4.7	3.68	2.93	3.84	3.89	5	4.86	4.05	3.29	3.92	4.05	3.21	5	2.94
3.67	2.78	5	3.11	3.86	2.96	3.45	3.3	3.95	4.9	4.38	3.17	2.94	1.51	4.85	4.09	3.25	3.8	5	3.56	3.37	3.48	2.53	2.83	3.24	4.84	4.4	3.28	2.52	4.75	5	4.86	5	4.77	3.55	3.43	4.46	3.41	3.97	4.59	4.68
5	5	3.83	3.52	3.62	4.41	4.8	2.9	3.51	3.54	3.79	3.54	4.69	5	3.45	2.33	2.54	5	4.46	5	5	4	4.71	3.43	2.42	3.74	3.03	2.47	5	3.26	3.81	3.76	4.18	4.62	5	5	1.73	4.46	4.56	5	3.42
4.52	3.85	4.14	3.15	3.28	2.91	5	4.8	4.02	3.84	3.83	3.52	5	3.17	4.47	2.73	4.12	2.53	3.61	4.81	5	3.26	4.79	3.53	4.14	4.2	2.66	3.87	2.96	4.2	5	5	3.18	3.63	4.23	3.26	2.7	2.97	4.4	3.06	4.37
3.47	3.21	4.41	3.74	3.93	4.4	4.27	2.52	3.18	4.74	4.23	2.35	3.34	4.34	5	3.94	4.66	2.66	1.06	2.84	3.6	4.37	2.12	4.11	3.61	3.16	3.46	3.24	2.6	4.32	4.64	4.6	4.55	5	3.34	3.25	4.26	5	3.4	3.69	5
4.33	4.01	4.06	5	4.15	4.23	3.13	4.4	3.46	2.72	3.68	3.62	3.64	3.85	5	3.49	3.75	2.37	4.07	2.79	3.22	3.26	3.17	3.05	2.26	3.93	4.98	4.29	3.59	4.73	2.9	3.84	3.64	4.67	4.26	3.07	2.17	5	5	4.36	3.01
3.48	3.72	3.54	2.74	2.93	2.43	5	4.4	2.75	4.17	5	4.55	3	4.96	3.68	5	5	4.12	3.82	4.92	4.3	4.89	4.14	4.5	2.99	4.76	4.22	3	2.94	3.59	3.72	3.86	3.2	4.08	3.63	4.39	3.46	4.9	4.07	5	4.39
3.47	3.63	4.07	2.53	4.93	3.29	3.41	5	3.59	3.11	4.6	2.8	3.7	4.26	1.93	5	3.36	3.94	3.94	2.82	3.42	3.63	4.26	4.73	3.96	3.23	4.27	3.09	3.74	5	2.91	3.92	3.37	4.1	2.22	4.05	3.86	2.76	4.64	3.85	4.44
4.08	4.35	4.8	5	3.72	4.83	3.57	3.23	2.91	3.52	4.63	4.82	3.84	3.73	3.19	3.23	3.08	5	3.87	4.25	2.74	4.28	3.19	2.88	3.23	3.01	4.42	2.03	4.38	3.25	5	5	4.61	3.64	4.65	4.82	3.21	4.19	5	3.91	3.22
2.24	4.48	3.06	3.71	3.82	3.05	4.1	4.24	2.64	3.7	3.05	4.33	4.42	3.18	3.53	4.4	3.88	4	2.69	3.27	4.79	4.34	3.49	3.3	3.1	3.78	4.04	3.89	4.65	3.96	4.28	3.33	5	3.14	4.78	4.48	3.32	5	4.97	4.59	5
2.4	3.36	4.02	3.33	4.37	3.47	5	5	3.85	2.3	3.81	3.27	4.79	4.58	3.67	4.55	3.86	3.43	4.29	5	4.73	3.22	3.26	3.27	3.62	3.52	3.79	3.61	4.49	3.97	2.56	3.8	4.39	4.94	5	2.8	4.14	4.54	4.98	2.98	3.72
3.39	3.32	3.33	4.76	3.99	4.23	4.5	3.04	3.81	2.95	3.62	3.79	3.24	2.37	3.73	3.45	4.55	3.79	4.36	3.14	3.84	2.05	3.83	5	3.97	4.22	4.23	2.74	3.51	2.8	4.59	3.89	4.52	5	4.22	3.27	4.77	3.11	4.16	5	3.64
3.01	3.58	4.9	3.38	4.56	4.49	4.16	2.22	4.31	4.84	3.02	5	2.22	4.46	4.84	2.71	3.3	3.89	4.4	4.8	2.65	4.03	4.71	3.35	2.49	3.34	3.24	3.91	3.82	3.51	3.88	4.32	5	3.16	3.66	5	3.1	3.42	4.69	3.2	5
4.14	1.82	2.65	5	4.03	3.64	4.2	1.91	3.24	4.43	4.19	4.55	3.85	3.01	4.97	3.93	5	2.32	4.62	3.97	2.68	3.79	3.12	5	4.14	5	2.53	4.62	4.13	3.9	3.14	4.12	3.16	3.77	4.56	3.76	3.42	3.6	4.18	2.27	4.42
3.1	2.5	3.45	4.46	3.31	3.36	3.86	4.24	3.98	3.58	3.42	3.92	4.12	4.96	3.74	3.8	5	5	4.33	4.03	3.8	4.19	4.55	2.64	3.02	2.67	4.28	3.57	2.25	3.39	5	3.15	4.77	3.78	4.58	4.9	3.29	3.47	2.93	3.99	4.78
2.67	5	4.22	3.48	4.09	5	4.27	1.91	4.1	3.86	4.44	3.7	4.08	4.05	4.82	3.58	3.9	4.25	3.47	2.1	3.29	3.54	3.11	2.88	3.67	4.7	4.7	3.98	4.28	5	4.38	4.01	4.35	3.87	5	3.81	1.85	5	4.26	5	5
5	5	5	5	2.89	5	1.83	3.26	4.01	3.38	2.96	3.98	3.6	4.45	4.19	4.3	4.94	3.97	3.76	1.89	3.42	3.38	3.05	3.14	3.65	3.09	2.77	3.98	2.51	3.04	4.07	4.25	4.8	3.95	3.83	3.14	4.03	2.28	4.22	4.5	3.4
3.68	3.6	3.86	3.38	3.89	4.65	3.6	3.99	2.89	4.85	5	3.46	3.97	3.99	3.94	3.32	3.07	4.33	3.9	3.62	4.57	5	4.4	3	3.24	2.26	4.36	2.73	5	4.77	3.99	3.83	3.98	4.7	3.73	3.68	4.7	4.6	4.5	4.65	5
3.93	4.32	3.45	4.51	3.77	3.92	4.02	3.77	3.75	3.46	3.11	2.08	5	2.47	4.66	3	4.8	4.41	3.91	4.02	4.33	2.52	4.49	3.49	2.83	3.89	5	5	3.43	4.5	3.12	4.87	3.72	3.27	3.28	3.14	4.77	2.85	3.88	4.02	3.53
2.66	4.09	5	4.14	3.63	3.19	2.92	3.98	3.94	3.85	4.07	5	4.19	3.21	3.95	4.03	4.78	3.67	4.67	2.83	4.87	4.33	4.43	3.12	3.44	3.5	3.69	3.35	3.62	3.75	3.28	5	4.47	3.19	4.32	3.47	3.17	3.14	3.32	3.84	3.5
3.41	5	2.71	4.98	3.7	3.17	4.14	3.8	3.63	4.66	4.56	4.05	3.56	4.48	5	4.26	4.63	3.23	4.37	2.86	2.88	3.26	2.67	3.02	5	2.81	3.02	4.31	3.11	3.02	5	4.27	5	4.94	2.58	4.09	2.85	2.2	4.57	2.61	3.73
3.96	4.79	2.08	5	2.29	4.28	3.67	4.75	1.78	2.95	3.39	4.26	3.45	4.06	2.67	2.98	3.92	4.32	5	4.3	3.42	3.45	3.36	4.7	2.55	2.35	3.79	4.4	3.23	3.1	3.93	4.51	5	3.51	4.51	4.35	3.93	3.52	2.83	1.97	3.43
2.89	3.71	4.28	3.92	3.36	4.19	5	2.74	3.76	5	4.61	3.86	3.73	4.9	3.45	4.7	1.54	4.13	5	4.3	4.35	3.47	4.41	4.76	5	3.69	3.24	3.63	5	3.31	4.32	2.62	3.96	2.84	4.36	2.63	4.61	5	5	4.15	4.69
4.19	2.99	3.49	3.26	3.87	5	5	2.99	5	2.28	2.82	3.27	5	4.25	3.78	2.49	3.41	3.08	3.89	3.69	4.09	3.07	3.77	4.53	3.46	4.48	3.18	4.27	4.6	2.22	2.71	4	3.31	3.49	4.36	3.92	4.04	4.25	3.79	5	4.2
3.36	2.42	3.06	4.28	3.93	4.38	3.46	2.9	3.3	5	5	3.75	3.72	3.12	4.26	3.47	3.42	5	1	4.49	5	4.2	2.87	4.17	3.71	4.17	4.05	3.96	2.43	2.9	3.27	5	3.05	3.62	3.98	3.45	4.16	2.93	4.21	4.29	3.54
3.62	4	4.5	3.32	2.98	2.62	3.71	4.35	2.98	3.31	3.89	2.52	3.85	3.26	4.97	3.73	3.14	4.05	4.87	2.79	4.06	4.87	4.11	3.8	2.78	3.75	2.37	2.55	5	2.49	4.78	4	5	5	5	3.4	4.88	4.93	4.48	4.54	4.56
3.36	3.16	4.11	5	4.81	4.71	3.77	4.41	3.95	3.42	3.37	5	3.46	4.01	3.87	3.42	4.03	4.43	3.36	3.5	5	4.12	3.16	3.3	3.04	4.08	2.51	3.47	4.82	4.92	4.59	3.75	3.62	4.68	4.59	4.04	3.28	5	4.51	5	3.73
5	2.58	3.44	4	3.11	3.03	3.47	4.01	3.89	1.96	3.62	2.84	4.79	2	2.68	3.48	3.59	5	3.14	5	4.16	3.81	5	2.91	3.26	3.68	3.71	3.23	3.54	4.29	5	5	4.11	4.86	3.37	3.48	3.72	4.1	2.75	4.27	3.68
3.86	3.26	2.85	3.58	4.58	3.54	3.98	4.67	4.67	3.24	4.58	3.01	5	5	4.61	5	3.26	3.81	3.48	3.87	4.6	2.92	4.99	4.03	2.81	2.56	3.67	3.36	4.05	4.44	5	5	5	4.59	3.38	5	5	5	4.72	3.87	4.01
2.97	2.88	4.63	4.05	4.14	4.06	3.23	2.54	2.51	2.71	3.38	3.53	4.25	4.29	4.53	3.24	3.07	4.07	3.44	3.92	3.44	4.15	4.23	2.72	3.51	2.56	3.97	2.64	3.77	4.27	4.12	4.7	3.1	4.69	3.14	4.9	3.74	4.75	4.26	3.25	4.37
4.57	5	4.45	2.76	3.28	5	2.94	5	4.26	3.1	3.24	5	3.94	4.94	2.24	5	3.35	4.5	4.34	5	3.72	5	4.84	2.88	3.34	3.54	5	4.71	5	3.9	4.67	5	5	3.32	4.33	4.9	2.83	4.62	3.43	5	4.31
2.83	4.59	3.83	3.07	5	5	4.32	4.97	4.14	3.52	3.69	3.92	3.9	2.61	3.89	4.3	4.84	3.15	2.49	2.59	4.48	3.42	3.79	4.7	5	3.57	3.78	5	3.09	5	4.05	2.57	4.16	3.73	3.04	3.52	3.34	3.29	3.33	4.45	3.65
4.05	3.81	5	4.9	2.85	4.35	4.33	4.26	3.49	4.49	2.87	2.83	1.87	4.95	2.54	4.02	3.39	3.84	2.9	4.5	5	3.42	4.36	5	2.71	4.38	4.18	4.58	3.91	3.23	5	3.71	3.46	3.07	4.77	3.14	3.11	4.57	3.7	3.14	4.71
2.2	5	3.02	3.34	4.54	3.7	3.19	5	3.92	3.82	5	5	4.5	5	3.33	4.33	3.51	3.9	4.11	5	4.32	3.27	4.94	4.05	3.77	4.31	2.89	4.83	3.41	3.85	5	3.96	4.17	3.72	4.97	4	4.21	4.21	2.85	2.94	3.78
2.74	3.89	2.64	3.01	4.6	4.29	4.54	2.11	4.53	3.91	3.39	4.55	3.98	2.82	3.12	5	3.56	2.95	4.35	3.53	3.64	3.33	3.94	4.66	3.89	4.18	4.32	3.46	2.53	4.4	4.43	4.14	3.8	4.47	3.14	3.81	3.15	4.48	5	5	3.4
4.04	3.07	3.34	4.34	3.26	4.58	3.33	3.13	4.39	2.66	4.6	4.38	4.23	4.56	4.58	3.13	4.2	5	4.37	4.56	4.87	1.48	3.53	3.51	2.79	3.48	3.26	3.21	5	2.62	4.46	3.94	4.7	4.01	3.72	3.43	4.14	3.39	5	3.06	2.69
4.5	5	3.87	4.89	4.91	3.59	4.03	2.94	2.61	2.86	4.06	4.53	3.27	3.92	3.99	3.02	4.3	2.55	3.15	2.96	1.87	4.06	2.36	2.58	4.25	2.6	3.75	3.09	2.75	5	5	2.32	3.85	5	3.88	2.97	3.28	4.13	4.39	5	4.83
4.02	4.29	4.11	4.49	3.6	5	4.48	4.25	4.34	5	3.03	5	3.55	2.64	2.8	3.32	1.46	2.65	2.99	3.21	2.52	3.04	3.67	4.24	3.35	4.03	3.6	4.3	3.97	3.78	4.75	4.63	2.87	2.94	4.6	3.9	2.11	3.27	3.79	1.53	3.98
3.77	2.92	3.71	4.73	4.03	4.04	3.8	2.65	3.56	2.99	3.87	5	3.52	4.33	4.64	3.97	4.76	4.95	3.39	4.14	4.28	2.41	4.41	4.2	1.61	4.12	4.54	3.94	2.27	3.88	5	4.76	4.19	4.32	5	3.6	4.17	2.08	3.82	5	4.15
3.61	3.65	4.2	3.25	4.01	4.26	4.19	4.28	3.68	5	4.55	3.31	4.73	4.61	2.67	2.52	5	4.42	4.02	4.5	3.72	4.35	4.51	3.78	4.23	1.79	2.62	3.68	3.43	4.84	2.59	5	3.3	2.85	2.47	4.49	4.04	4.91	4.66	4.41	4.88
2.61	3.06	2.87	2.7	3.69	4.4	3.42	4.83	3.68	3.42	3.72	5	3.55	3.42	4.17	3.96	3.08	2.89	5	4.79	4.22	2.84	4.15	3.51	2.75	3.03	1.82	4.85	4.15	4.55	4.66	3.71	4.52	3.98	3.61	4.48	4.35	2.66	5	4.09	3.55
3.26	2.62	5	5	4.45	4.2	3.67	4.23	3.49	3.64	4.91	4.24	5	4.89	3.2	5	3.14	4.32	2.08	5	3.76	3.45	3.3	4.54	2.81	3.15	3.51	4.09	3.06	3.79	3.9	3.64	3.43	4.52	3.65	4.83	3.34	4.11	3.49	3.82	2.77
3.48	4.63	3.84	3.62	4.43	4.54	3.67	3.86	4.67	4.59	4.76	4.34	4.23	2.54	3.58	4.06	3.57	5	3.63	3.75	4.19	4.93	2.14	2.88	4.25	3.79	4.07	3.04	4.29	3.87	5	2.21	3.98	3.72	2.71	2.9	3.25	4.31	3.01	5	4.03
4.77	5	4.84	3.68	2.4	3.34	3.24	2.71	3.55	4.77	4.67	2.44	2.8	2.68	4.32	3.7	3.32	3.76	2.69	4.85	3.03	2.57	3.34	3.06	3.39	3.06	3.81	3.17	3.55	2.47	5	4.1	4.5	4.36	3.47	4.26	4.25	4.3	5	4.61	4.24
4.16	2.6	4.19	5	4.84	3.39	3.69	2.84	2.63	3.54	3.48	3.76	3.76	4.03	4.33	3.43	4.11	5	2.42	3.51	4.19	2.47	3.49	2.86	4.44	3.67	4.7	4.33	4.79	3.28	4.33	5	4.19	3.09	4.23	3.33	5	3.76	2.42	3.18	3.74
2.37	4.31	4.29	4.36	2.47	2.95	2.61	4.72	3.27	3.29	2.95	3.2	3.32	3.94	5	4.68	2.35	2.27	4.64	4.59	4.55	3.95	3.49	3.79	4.68	3.53	4.05	4.64	4.96	4.2	5	3.85	4.56	2.5	3.64	2.93	3.92	4.25	3.1	2.45	5
4.15	3.25	4.38	4.27	4.63	4.21	3.44	4.3	3.78	3.59	3.35	4.63	2.03	3.33	3.82	3.26	3.02	4.4	4.28	3.99	4.74	4.67	4.24	2.8	3.14	3.57	3.23	4.22	3.27	4.14	5	5	4.89	4.37	2.59	3.58	4.27	4.43	3.77	4.14	1.81
3.54	3.4	4.28	5	4.7	4.49	3.6	3.56	4.7	3.94	4.05	4.84	5	4.59	4.15	5	5	4.82	4.2	4.2	5	2.44	5	3.14	4.34	3.13	1.78	5	3.85	4.81	4.36	4.13	3.46	5	5	4.81	3.64	4.67	2.62	3.98	4.94
3.29	3.3	4.44	3.35	2.93	4.23	3.63	3.22	4.15	4.43	4.35	2.11	4.46	4.36	3.52	5	3.18	4.57	4.6	4.18	3.92	4.06	3.84	3.12	3.05	3.19	3.5	5	3.94	3.66	5	4.45	4.31	3.06	4.09	3.62	2.6	5	4.97	2.63	4.66
4.39	3.07	5	4.67	3.47	5	3.64	1.78	2.87	3.64	2.01	3.89	4.32	4.63	4.04	4.15	4.94	3.61	3.41	2.41	3.94	4.21	3.56	3.5	5	2.84	4.53	4.12	4.32	2.57	4.28	3.25	1.76	4.93	3.96	5	4.73	4.22	4.74	3.93	4.37
4.75	3.86	4.07	3.94	2.92	3.85	3.78	2.64	5	4.19	3.87	4.89	4.01	3.82	4.26	3.93	4.22	3.53	3.45	2.83	2.43	2.04	3.53	2.46	3.1	4	3.37	3.04	3.79	4.67	4.13	4.56	4.55	3.94	2.96	4.38	4.68	4.07	3.48	3.47	1.07
4.66	3.1	4.5	4.12	3.63	4.4	4.21	5	3.85	5	4.02	3.75	2.71	4.42	3.81	4.79	2.46	4.18	5	3.9	3.26	4.38	3.84	3.79	4.53	4.16	3.71	2.64	3.95	5	4.98	2.77	4.13	2.78	4.09	3.61	4.51	3.19	5	3.99	5
3.16	4.06	3.84	5	3.55	2.95	4.52	2.45	4.74	3.98	3.64	4.54	3.46	3.55	2.36	4.84	4.44	4.51	3.61	2.34	3.55	4.45	3.07	4.78	4.38	3.08	4.04	3.42	3.57	4.53	4.02	4.88	3.59	2.95	3.73	4.88	3.76	4.4	5	4.63	3.08
3.61	3.78	5	4.32	4.42	3.53	3.32	3.77	3.49	3.92	4.99	4.22	4.58	5	4.17	3.28	3.83	4.32	4.44	4.53	4.59	3.47	3.84	3.84	3.94	4.92	2.86	4.39	3.88	3.62	4.37	4.9	4.61	3.91	2.3	4.3	4.42	4.61	3.89	5	3.53
4.15	3.61	3.35	4.34	4.85	4.42	2.88	4.51	4.09	2.29	4.24	4.21	2.99	3.25	4.2	3.51	3.56	4.71	3.83	4.57	3.2	4.76	4.11	5	3.12	3.45	4.2	5	4.91	4.66	5	5	5	3.56	2.98	3.17	4.67	3.84	3.59	4.79	3.82
4.7	3.03	5	4.79	4.92	4.55	3.01	2.47	4.36	1.3	5	3.67	1.74	5	3.31	2.86	4.13	2.89	2.25	4.09	4.38	4.66	3.91	4.85	3.55	4.92	5	4.1	4.34	5	4.31	3.52	3.99	2.8	4.53	5	5	4.5	5	3.34	4.32
3.46	3.32	3.88	3.58	3.35	3.61	3.45	3.77	4.69	3.99	3.69	2.85	3.68	3.95	2.8	4.28	4.31	3.59	2.08	2.83	3.71	3.81	4.11	4.38	1.89	3.19	3.55	4.74	4.39	3.86	2.98	4.46	3.62	2.48	5	4.14	4.75	3.75	4.62	4.31	4.53
3.71	4.48	2.72	3.19	3.63	3.79	3.55	4.44	4.55	3.56	4.69	2.93	3.75	2.78	5	4.49	4.5	2.96	3.33	5	3.56	3.36	4.09	3.78	3.87	2.08	2.76	3.54	4.41	2.63	4.59	4.78	4.49	3.19	4.17	3.95	3.96	4.61	4.22	4.04	4.75
2.93	4.26	4.02	3.01	2.45	2.61	3.22	3.61	4.39	3.18	5	4.53	3.98	5	4.31	2.83	4.88	3.45	4.72	5	3.92	2.93	2.3	3.74	3.97	4.02	3.64	4.28	3.65	3.26	3.76	4.68	3.32	4.06	4.79	3.23	2.8	4.83	5	2.79	4.68
2.85	2.97	3.34	2.24	3.16	3.56	2.81	5	3.34	3.86	5	3.93	4.48	4.02	3.7	3.57	4.26	4.68	4.49	3.94	3.38	3.7	4.26	4.37	3.79	3.9	1.87	4.45	4.06	4.3	4.97	3.65	3.84	3.89	3.74	4.9	4.04	4.82	4.26	4.33	4.19
4.56	3.91	4.61	5	4.57	4.58	3.47	2.1	3.12	3.59	2.94	3.79	4.41	4.63	2.92	2.84	2.82	3.89	4.6	4.25	3.35	4.2	3.2	3.39	1.21	3.73	3.97	2.07	2.84	2.38	4.84	2.44	5	3.48	3.8	4.35	4.13	4.12	3.55	5	4.33
5	4.47	3.37	2.96	5	4.32	3.97	4.55	3.91	4.64	3.66	3.54	4.09	4.94	3.19	3.2	3.55	5	2.98	3.99	2.28	3.46	2.85	2.12	2.63	3.19	4.06	3.4	4.88	3.91	5	4.6	4.41	4.07	4.78	4.45	4.51	3.07	4.06	4.01	3.02
3.81	2.37	3.54	3.7	2.81	4.26	4.3	3.44	4.44	3.72	3.58	3.64	4.87	4.2	5	4.39	5	3.96	5	4.27	3.5	1.93	2.85	4.14	3.06	3.67	5	4.56	1.36	4.09	5	4.21	2.89	4.77	5	3.51	5	3.46	4.9	2.56	3.32
4.72	4.29	2.34	3.66	3.33	3.89	3.39	4.29	3.42	2.98	4.3	4.82	2.59	3.43	4.01	3.34	4.52	3.84	3	3.71	3.31	4.77	4.09	2.76	3.92	3.29	3.53	3.98	3.7	5	5	3.88	2.96	4.23	4.95	4.61	3.83	4.55	2.24	4.01	4.75
4.18	3.24	3.53	4.15	3.78	3.86	3.5	4	4.56	4.52	4.47	3.62	4.29	4.73	3.42	3.69	5	3.88	4	3.78	3.28	3.89	3.56	2.9	3.92	3.46	4.02	2.73	4.77	4.89	3.78	4.93	4.49	3.8	2.98	4.68	5	5	3.74	2.9	4.7
3.32	4.32	1.9	4.58	4.02	3.31	3.1	2.94	4.9	3.45	3.16	2.74	4.4	3.92	4.32	2.61	5	3.23	3.81	4.6	4.06	3.42	2.38	3.72	3.54	4.37	2.98	1.68	2.59	4.5	4.93	4.29	5	4.68	3.81	3.38	2.41	3.7	5	4.75	4.6
4.18	3.16	2.6	4.61	3.15	4.42	3.81	3.81	2.81	4.11	3.94	4.56	2.83	4.49	3.2	4.09	4.13	3.74	3.67	5	4.26	4.43	4.13	3.64	4.21	3.85	3.4	3.44	4.13	1.9	5	3.29	3.1	3.09	4.1	2.77	4.27	4.42	3.54	4.45	3.52
5	2.25	4.54	3.4	4.14	4.2	3.16	1.93	2.88	3.22	2.14	3.73	2.61	2.13	5	3.9	4.17	4.78	4.96	2.59	3.91	4.98	2.57	2.52	2.83	4.19	2.44	3.69	3.19	4.55	3.76	2.8	4.71	3.71	3.65	4.41	3.23	3.51	5	3.83	4.76
3.84	2.4	4.56	3.75	3.42	4.25	4.28	4.14	3.5	3.06	5	3.94	3.24	4.29	5	3.34	3.9	3.89	3.22	3.72	4.55	1.43	3.85	3.86	4.19	3.51	3.53	3	3.46	4.37	5	3.44	5	3.73	4.19	2.64	2.29	3.13	5	3.69	2.96
5	3.86	4.26	4.13	3.79	3.42	2.42	3.87	3.89	3.71	3.44	5	3.31	3.39	3.49	3.79	2.52	3.09	2.67	2.78	4.19	4.09	3.93	4.54	4.07	3.43	3.44	3.87	4.6	3.98	3.87	5	5	2.86	4.55	4.05	3.74	3.4	3.93	3.79	4.91
1.64	4.05	3.11	3.68	4.24	2.08	3.55	4.17	3.16	3.65	3.93	3.89	4.5	5	3.36	4.09	3.94	2.98	3.84	5	3.46	2.56	4.46	2.76	3.99	2.78	3.94	4.18	3.95	2.27	3.64	4.9	4.62	3.55	4.7	3.56	2.67	2.14	3.49	3.99	3.74
4.57	3.03	3.87	5	3.81	4.75	4.07	4.55	4.81	4.07	3.61	4.16	3.35	4.44	1.66	3.27	4.91	3.39	3.48	3.3	3.32	4.14	5	4.8	3.53	3.4	3.18	4.32	2.01	3.09	4.53	4.48	4.76	2.16	5	4.93	3.77	5	3.74	3.29	5
3.94	4.38	3.91	4.3	3.45	3.46	3.98	3.93	3.99	3.4	4.87	2.88	3.15	4.12	2.63	2.73	3.44	3.85	5	2.55	3.97	3.83	2.63	2.39	5	1.04	3.76	1.75	2.93	2.76	4.86	4.19	2.7	5	3.6	3.61	3.94	2	5	2.74	2.65
3.62	2.37	2.95	4.51	3.71	3.14	5	3.73	3.65	2.01	1.44	3.72	3.36	4.32	2.75	5	4.26	4.84	4.4	4.37	4.19	4.25	3.7	5	4.09	3.23	3.42	2.63	4.63	2.03	5	4.13	5	3.11	2.74	4.84	4.86	3.77	5	4.99	5
3.95	3.76	5	4.45	3.73	4.42	4.11	2.81	2.36	3.25	3.87	4.44	4.81	3.09	4	3.42	4.62	2.61	3.47	5	4.88	3.32	3.52	3.37	2.88	3.63	3.42	3.49	4.17	3.76	3.55	5	3.91	5	4.17	3.51	2.63	2.95	4.1	3.64	3.66
2.18	2.77	4.64	4.88	3.5	3.53	3.04	2.96	2.46	4.35	3.79	2.56	3.88	5	3.61	3.86	3.19	3.51	2.92	4.39	4.71	2.19	4.09	3.84	3.89	4.15	3.76	4.24	5	3.07	4.64	3.94	3.63	3.93	5	4.75	4.68	3.21	3.45	4.13	3.64
3.68	3.25	3.73	4.04	3.59	4.72	3.75	4.67	3.87	3.38	3.49	4.08	3.72	5	2.75	4.77	3.56	3.92	2.22	3.99	3.26	3.36	3.91	2.11	4.3	3.49	3.72	4.17	5	5	3.77	4.79	4.16	4.37	3.47	5	3.99	5	4.09	4.23	4.14
4.17	3.86	3.93	2.8	5	4.36	2.43	4.89	1.74	3.42	5	4	3.78	4.25	3.65	5	3.11	2.18	2.95	4.17	3.62	4.06	3.45	3.67	3.19	3.98	4.31	4.15	3.48	3.61	3.14	4.05	5	3.49	4.44	3.05	4.78	4.19	4.2	4.27	3.36
5	3.07	4.08	4.23	4.25	4.41	3.77	3.39	4.51	4.52	3.12	3.95	4.96	5	4.32	2.92	3.26	3.06	3.92	5	4.27	4.56	3.38	3.91	4.58	1.96	3.59	3.42	5	4.87	3.58	5	5	4.07	4.45	4.17	3.54	3.14	2.9	2.94	3.91
3.43	3.49	2.22	3.34	3.56	2.73	3.17	3.64	3.48	3.01	4.54	4.81	3.24	3.45	4.34	4.31	2.89	3.19	5	3.05	4.61	2.77	2.84	3.65	4	3.65	3.4	3.47	3.8	2.41	3.71	4.92	4.46	4.45	4.03	5	2.78	3.48	4.06	2.49	3.33
3.18	4.7	3.7	3.45	4.36	4.84	4.55	2.79	5	2.27	4.19	4.2	4.98	3.26	2.28	3.36	3.2	3.09	4.77	3.71	4.5	4.57	4.54	3.24	1.74	2.36	3.54	3.13	2.94	3.3	4.71	5	5	4.46	3.88	3.98	2.88	3.32	5	3.46	3.36
3.44	3.32	3.34	4.38	3.53	4.06	3.4	4.66	5	3.5	4.96	5	4.05	3.95	3.78	3.5	5	3.96	4.01	3.42	3.66	3.2	4.11	2.92	3.93	2.73	3.1	4.4	3.23	3.84	5	3.87	4.39	4.55	3.1	3.98	2.81	3.97	2.41	4.33	4.39
4.65	4.55	3.08	4.93	4.74	3.55	3.74	4.2	3.46	3.21	3.31	3.05	3.74	4.28	2.71	3.35	3.19	3.65	3.55	2.79	2.66	4.03	4.48	4.68	3.34	3.55	3.39	2.97	1.82	2.98	3.15	5	3.55	3.59	1.98	4.58	4.32	4.17	4.72	3.33	3.19
4.15	2.84	3.68	3.91	4.1	3.97	3.33	5	3.53	2.78	3.25	4.03	5	3.59	4.66	3.02	4.03	3.3	4.05	3.52	2.87	3.31	3.49	3.75	4.13	4.72	5	4.47	5	3.4	4.57	4.08	5	3.5	2.95	3.96	5	5	5	3.66	3.3
3.42	4.28	5	4.15	3.71	2.39	5	2.81	4.5	3.48	4.82	3.98	2.98	4.37	4.56	3.91	3.52	4.17	3.38	4.77	3.94	3.88	3.21	5	4.46	4	2.94	3.93	5	3.57	3.38	4.42	3.87	2.56	3.55	2.53	3.43	2.29	3.5	5	2.78
4.31	5	4.44	5	4.16	4.19	3.58	3.26	5	4.08	4.25	2.98	3.57	4.17	3.13	2.73	4.88	5	5	4.3	4	4.46	2.87	3.27	3.84	3.71	3.46	3.71	2.9	3.56	4.79	5	5	4.34	4.78	4.86	4.44	3.98	5	2.34	3.53
3.95	1.67	3.44	4.09	2.54	3.01	5	3.81	2.18	3.63	2.55	4.74	2.83	3.09	3.24	4.72	4.99	5	3.66	4.37	2.79	2.72	4.03	3.35	5	3.68	3.37	3.19	3.58	5	3.81	3.51	5	4.81	3.78	2.29	2.62	3.73	3.38	3.31	5
4.69	3.13	4.39	5	2.9	2.74	4.47	4.18	2.05	3.91	3.42	5	4.67	4.35	3.5	3.99	4.63	2.1	3.75	3.94	3.75	3.17	2.9	4.41	3.53	3.13	3.49	2.6	3.86	4.09	3.48	4.49	4.84	5	3.44	3.59	4.06	4.86	4.38	5	3.23
3.27	4.32	5	4.37	2.84	2.6	4.21	3.41	3.07	5	4.21	3.9	5	4.64	1.98	4.29	4.18	4.3	1.94	4.27	4.24	3.88	5	2.34	4.2	3.26	3.42	3.2	2.94	4.17	4.92	4.68	5	4.16	3.13	4.92	4.48	4.33	3.72	3.94	3.33
3.59	3.64	4.68	2.41	3.91	4.76	4.12	2.81	4.13	3.33	4.6	4.35	5	4.06	4.18	3.56	3.74	3.63	3.65	3.11	2.74	5	2.68	2.69	4.35	4.04	3.92	3.47	2.25	4.22	3.84	4.74	5	3.26	4.42	3.64	2.68	4.54	3.72	3.35	4.14
3.54	4.14	3.96	4.52	5	3.33	4.14	4.39	4.06	3.89	3.3	3.98	4.9	4.88	3.66	3.64	2.96	3.93	4.53	3.54	4.64	3.02	3.96	4.65	3.6	2.59	2.29	1.74	3.6	4.29	4.05	3.97	4.22	2.47	5	3.36	3.74	4.32	3.45	5	3.65
2.63	3.29	3.37	4.21	5	5	2.31	4.25	4.56	3.19	1.37	3.29	3.7	2.91	4.71	4.18	5	3.44	2.91	3.98	3.39	5	5	2.72	4.33	4.17	4.54	3.58	3.5	3.69	2.57	5	3.73	4.78	4.75	4.65	4.52	3.17	4.6	4.03	5
4.12	3.9	4.49	4.97	4.31	3.41	3.61	2.78	2.56	2.89	4.33	2.33	3.56	4.31	2.96	2.99	3.31	3.89	3.18	4.05	4.77	5	4.23	2.17	3.19	3.39	4.21	4.54	3.44	3.48	5	3.31	2.91	2.39	4.37	3.23	1.42	5	4.74	3.67	3.83
4.09	3.68	4.24	4.46	4.2	2.45	4.5	4.82	1.58	3.12	2.83	3.3	2.47	2.95	3.36	3.65	4.47	3.92	4.49	4.09	3.26	3.65	3.88	5	3.33	4.36	2.67	4.23	3.97	3.9	4.94	5	5	3.61	2.65	2.93	5	4.73	3.93	4.15	4.26
3.87	4.84	4.65	3.77	2.36	2.93	3.79	4.65	4.38	3.21	2.15	2.7	5	3	2.61	3.24	4.79	3.28	2.56	3.69	2.85	3.49	2.96	2.54	2.59	4.47	1.83	3.33	5	4.75	4.3	5	4.02	3.71	3.58	4.16	4.21	4.83	2.79	3.39	4.79
3.67	4.04	4.44	2.86	3.37	4.86	2.72	3.72	2.89	3.96	1.44	5	4.26	3.4	3.04	3.21	3.48	3	4.72	3.48	3.33	3.16	2.62	3.88	3.88	2.36	2.89	3.79	3.52	4.73	3.11	5	5	3.84	5	3.78	4.52	5	4.34	3.07	4.77
2.67	4.11	4.78	3.71	3.17	3.72	3.79	3.67	1.84	5	4.58	3.81	3.46	3.14	2.89	2.21	4.77	3.4	3.37	5	3.63	3.67	4.36	3.78	3.95	3.23	3.49	3.28	3.93	3.55	5	3.08	3.78	3.93	4.8	2.91	3.56	4.39	4.36	3.88	4.17
3.51	3.46	3.47	3.18	3.3	3.4	5	4.1	3.75	3	3.99	3.61	4.99	3.47	4.74	5	4.55	4	3.49	4.6	3.38	2.58	4.96	1.33	4.66	3.02	5	3.88	4.41	4.42	3.78	3.64	5	4.02	2.59	4.45	2.45	5	3.8	3.08	3.83
3.58	3.4	5	3.4	3.67	3.98	4.82	2.82	4.32	3.27	3.69	4.68	3.05	3.74	3.3	3.38	5	4.32	2.86	4.17	3.53	3.67	3.38	3.49	4.34	2.25	4.14	5	4.26	3.59	3.95	5	3.81	1.87	3.82	4.31	4.36	4.35	5	3.99	5
3.19	3.44	4.07	4.38	3.42	4.26	3.78	3.63	3.51	3.58	5	2.93	4.21	4.61	4	4.89	3.55	4.54	4.14	3.61	3.99	4.96	2.82	4.1	3.44	2.87	2.21	4.57	3.25	3.79	5	2.85	3.43	3.91	4.17	3.64	3.84	3.81	2.61	4.3	3.88
3.73	4.16	5	5	2.22	4.77	4.58	1.66	3.22	3.99	4.43	3.24	3.72	3.65	3.57	4.82	2.89	3.36	5	3.42	3.57	3.23	1.75	4.02	2.7	5	3.12	4.19	3.86	3.35	3.75	3.06	4.2	2.03	3.24	3.69	3.94	4	2.04	4.74	3.59
4.21	3.45	3.34	4.22	4.4	5	3.54	4.39	3.48	3.87	5	3.97	4.41	2.6	2.81	2.89	3.52	4.04	4.48	3.7	3.65	3.53	2.95	4.49	4.04	4.19	3.65	3.33	4.26	3.6	4.88	3.94	3.95	4.52	1.95	4.32	4.83	3.99	3.35	4.98	3.41
5	4.07	5	2.89	2.94	3.55	2.48	2.19	3.29	4.78	2.68	4.81	3.82	4.87	3.75	3.05	4.1	4.64	3.09	4.06	2.27	2.34	3.65	3.39	4.6	5	3.9	4.39	2.8	4.91	4.74	4.48	4.83	3.43	3.95	4.91	4.56	3.54	4.62	3.62	2.47
4.02	5	4.07	4.26	3.99	2.76	3.1	4.95	2.43	1.48	3.85	4.35	2.65	3.23	4.4	5	3.98	4.82	4.79	2.17	4.04	4.04	5	4.33	4.31	4.36	2.61	2.32	4.88	3.84	4.6	5	4.32	2.09	3.22	3.7	5	5	3.06	4.42	4.68
4.09	4.58	3.37	4.9	5	3.51	5	3.3	2.99	1.52	2.49	4.13	3.93	3.87	2.86	5	3.61	3.74	3.55	2.44	3.64	3.95	4.29	3.13	4.58	3.11	3.58	3.54	5	3.88	4.52	4.18	4.85	3.22	3.22	4.47	4.04	4.28	3.13	4.42	1.93
3.81	3.54	3.51	3.38	3.06	4.06	3.61	3.41	4.08	3.2	3.68	3.98	4.75	4.29	4.58	3.91	2.38	3.6	4.99	3.26	5	3.78	3.99	2.52	3.5	3.39	3.1	4.25	3.15	2.52	4.59	3.85	4.13	3.42	3.58	4.39	3.32	4.1	4.83	4.27	3.97
2.24	4.87	3.64	3.78	1.78	3.06	3.64	3.04	3.9	4.62	3.67	4.26	3.85	4.09	3.17	4.15	4.31	3.96	4.51	3.99	2.92	3.55	3.42	2.62	3.29	4.17	2.78	4.38	3.95	3.49	4.51	4.58	3.84	4.9	3.76	4.65	3.75	4.36	4.4	3.55	3.79
3.85	3.46	4.26	3.9	3.57	3.07	3.59	3.34	3.77	2.25	4.42	4.09	4.52	4.83	3.48	3.42	5	2.78	1.32	3.6	2.19	3.49	3.27	2.48	3.07	4.05	3.9	4.32	4.34	3.55	4.26	4.7	3.9	4.07	3.86	3.96	4.26	5	4.32	3.07	5
3.92	2.05	4.34	3.23	4.68	4.13	5	4.88	2.74	1	3.92	3.01	2.99	4.32	4.34	4.29	4.31	3.62	2.97	5	4.23	4.14	4.88	4.58	3.63	3.24	4.32	4	3.31	3.05	5	4.68	5	4.19	3.14	3.18	4.77	2.99	4.68	4.43	2.38
5	2.94	3.43	4.43	5	3.81	5	1.36	3.46	4.15	4.42	3.95	3.85	3.21	3.33	3.35	4.42	4.45	4.62	2.52	4	3.71	3.9	2.43	3.61	2.49	4.38	3.58	4.2	3.78	3.28	4.19	4.54	4.89	3.69	3.55	2.66	3.25	3.62	2.46	3.19
3.71	2.19	3.89	3.79	2.82	3.88	5	4.75	1.7	3.86	4.48	2.98	3.35	5	3.92	2.27	4.39	4.35	3.95	3.16	2.86	3.99	2.04	3.95	3.85	5	4.16	4.21	3.92	3.39	5	2.79	2.81	3.82	2.41	4.21	3.92	2.77	3.66	3.74	3.85
4.13	3.51	5	4.24	4.2	3.23	3.7	3.9	3.78	2.67	5	3.98	4.5	4.08	3.62	2.86	4.25	3.55	2.95	5	2.43	3.91	3.19	3.49	3.57	3.59	3.28	2.94	2.5	3.83	4.94	3.61	3.95	4.53	4.13	5	5	3.8	4.7	1.71	3.8
3.84	3.84	5	3.14	3.43	3.66	4.06	2.51	4.88	2.76	3.61	3.49	3.9	3.8	4	3.96	4.68	3.98	3.28	3.92	5	4.65	3.04	3.63	3.57	3.44	4.28	3.03	4.18	3.86	4.84	5	4.44	4.47	1.5	3.53	3.71	4.23	2.81	2.79	3.49
2.88	5	4.27	3.52	3.72	3.09	2.63	2.63	2.32	2.78	3.07	5	4.45	4.72	1.87	3.01	4.25	3.06	2.2	4.58	4.9	4.29	3.3	4.88	3.04	3.79	3.94	3.8	2.82	2.94	5	4.48	5	2.82	3.63	4.59	4.7	3.59	2.1	3.2	3.9
4.84	4.1	3.94	4.5	5	4.58	5	5	3.1	3.74	4.09	3.88	4.78	4.13	2.33	3.88	3.68	4.41	3.74	5	1.62	3.89	4.2	3.35	4.46	3.51	3.8	3.9	4.6	3.42	4.23	4.08	5	5	4.63	3.66	4.33	3.52	3.61	4.96	2.87
4.51	3.63	4.01	3.58	2.6	4.7	2.91	2.75	3.91	3.08	3.19	2.69	4.45	4.25	4.41	3.06	3.29	3.72	5	3.21	3.33	4.98	3.65	4.24	3.74	3.8	3.19	2.2	3.2	3.83	2.84	5	3.64	2.71	2.99	4.02	4.72	4.14	4.81	4.59	4.28
4.54	4.54	4.42	5	4	2.34	4	2.56	4.72	4.08	5	3.79	4.1	5	4.77	3.3	3.73	3.55	4.5	3.72	5	4.07	3.68	3.75	3.54	4.73	3.28	4.14	3.64	4.78	4.24	3.44	5	4.67	4.46	5	3.22	3.56	4.21	3.49	1.95
3.1	1.9	3.06	3.55	4.17	3.09	2.96	4.62	3.23	1.1	3.64	4.36	3.03	3.69	3.12	4.64	4.18	3.47	5	3.57	3.31	4.8	4.8	3.59	3.06	3.6	3.75	4.41	4.97	3.98	3.53	4.15	4.34	2.63	4.83	4.56	3.23	4.29	4.74	4.63	3.95
5	4.02	3.7	4.08	4.67	2.62	3.36	3.9	3.01	2.88	3.39	5	3.87	3.66	3.68	4.14	3.67	3.73	4.57	2.11	3.3	4.23	3.18	5	2.57	2.77	5	3.68	4.21	3.19	3.73	4.44	5	4.41	1.12	2.91	3.93	5	2.22	4.77	3.45
2.68	4.49	2.53	4.67	3.88	3.32	3.17	2.76	1.89	2.64	3.47	3.4	3.42	4.02	4.14	3.93	4.18	3.4	4.69	3.54	3.47	2.22	5	2.49	4.77	3.57	3.94	5	2.84	4.1	3.33	3.98	3.46	5	3.74	3.46	2.61	4.62	4.27	3.84	4.85
4.37	2.53	4.24	2.7	4.05	3.78	3.35	3.79	3.71	3.41	4.5	2.53	3.58	4.81	4.48	4.66	4.29	4.37	5	4.58	2.77	4.8	3.2	4.82	4.14	3.33	3.19	3.17	2.9	5	3.93	4.41	2.49	3.72	1.48	4.96	3.68	4.8	4.57	2.75	5
5	4.82	4.45	2.41	3.49	2.66	3.4	2.68	5	3.16	3.74	4.62	3.56	2.67	2.17	4.33	4.6	3.44	4.14	4.28	2.28	3.84	3.81	4.28	2.33	4.84	3.01	3.44	3.26	4.55	3.83	4.18	3.26	3.68	3.77	4.05	4.12	4.99	2.8	3.79	3.68
3.03	4.11	3.51	2.61	4.02	3.09	3.4	4.59	3.86	4.35	3.33	2.71	3.05	2.29	3.14	5	4.97	5	3.66	4.35	4.59	3.69	3.51	3.31	4.31	4.64	3.29	3.41	4.12	4.23	2.45	3.22	1.82	4.41	3.86	2.99	5	4.26	4.75	3.89	5
3.39	3.46	5	4.95	3.53	3.03	4.49	4.56	3.6	1.99	5	3.53	2.23	3.43	3.61	3.56	3.99	5	4.7	3.48	2.16	3.96	3.84	5	4.45	3.79	5	3.69	4.09	4.38	4.85	4.47	5	3.62	1.81	3.26	4.25	3.87	3.89	2.88	3.69
3.95	4.37	2.89	3.43	4.3	4.02	2.96	4.08	3.9	3.68	3.14	3.69	3.31	2.56	4.49	3.59	2.87	3.01	5	3.24	3.92	3.45	4.1	2.15	3.78	2.68	3.36	3.47	3.05	5	5	3.28	4.53	5	5	4.51	4.44	3.31	5	4.31	3.13
3.44	5	2.69	5	3.5	3.91	4	3.93	3.61	4.14	3.91	3.85	4.03	3.57	5	2.87	3.65	3.85	3.41	4.91	4.45	3.92	4.09	3.28	5	2.72	4.43	2.55	2.76	4.69	4.77	4.46	3.64	4.06	4.11	4.75	4.9	3.66	2.07	4.23	5
2.55	3.98	4.1	3.42	4.1	3.26	4.79	5	2.9	5	4.44	4.51	2.74	4.34	3.7	3.59	3.97	3.22	3.21	3.38	2.49	3.24	3.13	2.69	3.86	3.71	3.38	3.29	4.02	4.25	4.14	5	4.71	3.63	3.17	3.94	3.09	3.54	5	4.38	4.42
3.93	4.04	4.78	4.05	3.78	3.99	3.42	3.6	4.34	3.21	2.48	3.32	3.88	3.18	2.69	4.73	2.44	3.5	3.94	4.07	2.93	4.77	2.83	4.07	2.5	3.97	3.9	3.67	3.62	4.68	4.26	4.11	4.51	3.45	5	5	3.77	4.67	3.64	4.23	3.97
2.97	3.42	5	5	4.7	3.4	3.26	2.54	3.82	3.93	4.29	3.67	5	2.74	4.23	5	5	5	4.53	3.95	4.73	3.64	5	2.77	3.98	3.4	4.34	4.79	5	2.83	3.97	3.4	4.84	3.12	2.38	4.61	5	4.32	2.57	4.63	4.57
4.27	3.08	3.53	5	3.76	3.63	3.65	4	3.64	2.03	2.97	3.9	4.73	3.98	5	4.73	4.05	3.52	4.5	5	4.16	3.42	3.35	4.09	3.88	3.32	3.22	5	3.81	2.47	4.37	4.23	5	3.37	2.85	3.73	3.84	4.64	3.53	3.82	4.21
3.09	4.54	4.81	5	2.38	5	4.76	5	2.76	1.51	4.59	4.04	5	4.64	3.98	2.47	4.24	4.11	2.61	4.66	3.19	2.97	4.31	3.56	3.18	3.23	3.16	4.89	5	3.9	4.27	3.67	4.13	3.61	1.96	3.26	4.86	2.97	4.23	4.16	3.91
5	3.08	3.88	4.91	4.81	4.95	3.98	2.69	4.77	4.39	3.05	4	4.2	2.51	3.12	4.83	5	4.27	5	2.68	4.72	3.95	2.44	3.31	4.16	3.68	5	3.09	2.76	3.82	3.64	4.8	3.67	3.49	5	3.13	4.73	5	4.9	3.63	2.82
3.2	3.88	3.77	4.75	3.08	2.78	3.41	3.27	4.2	3.64	4.48	4.29	4.85	4.6	4.7	2.43	3.42	2.91	3.28	2.78	4.72	3.88	3.51	4.05	2.3	1.79	4.5	3.16	2.41	3.29	5	4.21	5	3.35	4.15	4.21	2.65	3.63	5	3.46	3.73
3.6	3.4	4.64	4.39	3.28	4.53	4.21	3.97	3.13	4.69	4.83	4.64	3.26	4.6	4.45	4.68	4.39	3.04	3.59	4.31	3.94	4.05	3.64	3.49	4.5	2.82	4.34	3.61	2.81	4.47	3.14	5	4.99	5	4.42	3.53	4.17	3.02	5	5	4.51
4.56	4.24	4.45	4.54	3.32	4.52	2.96	3.55	4.5	2.42	4.62	4.25	3.33	4.71	3.02	3.64	3.84	2.73	3.05	3.75	2.95	2.89	4.12	2.79	2.95	3.2	4.34	5	4.81	2.16	4.86	5	4.44	3.03	4.12	5	4.03	3.61	3.14	2.16	3.86
2.82	4.11	2.6	3.43	4.9	2.91	4.37	2.72	3.18	4.1	4.1	4.3	1.57	4.93	4.21	4.52	3.78	3.01	5	3.41	3.36	2.42	1.53	5	2.86	4.67	4.07	3.61	5	3.3	4.22	4.21	5	4.02	4.35	5	4.19	5	4.98	4.76	4.76
4.06	4.72	5	3.2	2.09	4.52	4.15	4.61	2.93	5	3.68	2.53	4.87	5	4.74	2.85	3.3	1.28	4.03	4.69	3.95	4.24	3.87	3.31	3.59	3.05	5	2.62	3.1	3.34	5	4.9	4.02	4.4	3.93	4.45	3.27	3.66	4.33	3.43	4.3
4.98	3.38	5	3.89	5	5	3.59	5	2.95	4.01	3.38	3.95	5	3.62	4.89	4.9	5	4.27	3.1	3.97	3.55	4.95	2.81	1.84	4.04	3.84	3.73	3.32	3.38	2.35	4.57	4.02	3.66	4.43	4.09	2.96	2.96	3.72	3.41	3.31	3.21
2.5	3.59	3.39	3.75	4.64	2.93	3.17	3.78	2.06	3.89	5	4.33	3.41	4.01	3.83	2.74	3.63	5	4.55	3.86	4.5	2.89	4	3	3.82	3.88	4.16	4.39	2.76	5	4.02	4.36	4.69	3.85	3.96	3.38	3.51	3.84	3.8	4.21	2.82
4.03	2.97	4.24	3.51	3.98	3.1	3.13	2.79	4.03	3.65	3.28	4.54	3.66	3.57	3.59	3.39	4.5	3.92	4.47	4.49	2.42	5	2.9	2.64	3.06	4.74	2.5	4.34	2.2	2.59	4.11	4.04	3.83	3.7	3.36	4.96	3.83	3.88	3.37	2.65	3.83
4.09	3.43	4.32	4.47	3.76	4.68	4.25	2.21	2.01	2.24	2.99	3.31	3.24	3.92	4.93	3.12	2.41	2.54	3.66	3.48	2.45	3.96	3.05	4.42	3.26	4.71	3.01	3.58	4.41	3.25	4.33	4.94	4.75	4.28	3.83	3.47	4.92	3.31	4.02	3.25	3.51
4.53	4.15	4.13	4.69	4.03	4.07	4.8	3.83	2.54	4.85	4.45	3.34	4.19	5	2.86	2.5	4.89	3.22	4.53	5	3.86	3.72	3.52	3.99	2.74	3.65	2.71	4.33	3.97	4.54	3.41	5	3.71	4.12	4.1	4.85	5	4.14	3.35	3.22	4.26
2.82	4.48	3.45	3.96	4.22	4.3	3.33	4.59	1.79	3.1	3.2	3.41	4.81	2.8	4.26	4.02	4.78	3.39	3.12	3.12	3.3	3.4	2.89	4.06	3.49	3.32	4.73	1.82	3.79	4.32	3.7	4.96	4.05	3.68	3.96	4.32	5	4.98	3.09	3.78	3.35
2.75	3.02	3.35	5	4.32	4.13	4.19	4.03	3.54	4.09	3.06	4.38	2.41	3.21	2.73	5	4.01	2.89	3.4	4.38	3.18	2.59	3.35	3.41	4.57	3.17	1.6	3.84	2.56	2.81	2.91	5	5	2.59	2.64	3.97	4.64	4.29	4.41	3.26	3.43
4.31	4.58	3.89	2.93	4.24	4.17	2.18	3.6	3.49	2.25	2.64	4.81	4.21	5	4.8	5	3.75	4.55	2.11	5	2.22	4.54	2.77	3.48	3.68	3.51	3.36	4.48	5	4.35	3.58	5	4.04	3.51	2.75	3.35	3.06	3.01	4.54	5	4.89
4.12	5	4.88	3.73	3.87	2.76	3.37	3.07	3.33	2.59	3.46	3.56	3.64	4.77	3.67	4.02	4.25	4.5	2.69	2.61	3.73	3.09	2.26	3.4	4.39	3.35	1.24	3.04	3.34	4.01	4.37	4.77	3.74	2.94	4.77	3.85	3.56	3.7	3.82	5	4.1
4.08	4.18	4.36	3.29	3.64	4.71	3.81	2.62	2.7	4.92	3.81	4.7	3.97	3.62	4.97	4.86	5	2.77	5	3.51	3.67	3.09	4.56	3.65	4.89	4.14	3.01	3.04	4.24	5	4.53	3.43	5	3.34	3.62	4.09	4.09	3.51	5	2.18	3.36
4.16	5	3.6	2.32	3.68	4.81	3.11	4.35	2.59	3.33	4.09	4.02	4.26	4.63	4.31	4.13	2.5	4.43	5	4.8	4.26	4.54	2.69	4.43	3.19	4.04	3.29	2.16	2.51	4.11	2.76	5	3.54	3.93	4.36	4.78	3.37	4.06	3.76	4.46	3.99
3.29	3.15	4.55	3.82	3.64	3.66	3.09	4.42	4.03	4.93	4.7	3.8	3.71	4.2	2.85	4.35	4.56	5	3.88	4.82	3.77	2.19	3.6	4.01	3.53	4.17	4.83	5	3.61	3.64	4.19	5	3.82	4.2	2.96	3.2	4.4	5	3.72	4.74	5
4.07	2.74	1.55	3.79	4.71	3.81	3.3	2.21	3.14	3.57	4.33	3.73	3.78	5	5	3.66	3.19	5	5	3.66	3.6	2.48	4.35	4.15	5	4.71	4.02	3.14	4.03	3.02	4.74	4.15	4.81	5	2.65	3.71	4.52	3.88	4.57	4.46	4.23
4.12	2.27	4.86	5	4.27	2.59	4.06	5	3.9	2	3.72	4.56	3.69	3.98	5	4.1	3.91	5	3.68	3.17	4.7	3.72	3.24	4.14	4.88	5	3.01	3.95	4.06	3.12	4.17	4.04	5	3.45	3.17	3.97	4.37	3.93	3.87	3.39	4.49
3.26	5	2.47	4.42	1.45	4.27	3.68	4.12	2.84	4.43	3.71	4.19	4.69	4.77	4.64	4.38	3.73	3	3.61	4.64	2.61	3.97	3.07	4.47	2.29	3.8	4.56	4.26	3.91	3.05	3.81	4.81	5	4.55	3.69	4.47	4.78	5	4.06	3.76	3.32
5	4.39	3.61	3.03	4.32	4.32	2.06	4.86	3.78	3.11	4.32	5	4.22	5	3.24	3.47	3.58	5	3.87	4.84	4.16	4.13	3.92	3.96	4	4.58	3.7	5	4.21	4.94	3.98	4.77	3.78	4.16	3.32	3.19	3.14	4.8	1.77	3.31	4.86
4.27	3.77	2.98	5	3.96	3.8	2.15	2.39	4.77	4.26	4.97	3.17	4.06	4.42	3.63	3.88	3.92	3.48	3.71	2.8	2.31	3.48	4.65	4.03	3.68	3.42	3.72	3.62	2.8	3.78	3.88	4.17	4.82	4.99	4.94	2.85	4.7	4.53	4	3.61	5
2.86	4.06	2.84	4.92	3.79	4.77	3.35	2.37	4.14	3.66	3.99	4.36	2.8	3.96	4.01	3.89	3.01	3.27	3.64	2.76	3.01	5	2.79	4.73	4.37	4.65	2.7	3.29	3.95	4.25	3.8	3.34	4	4.38	4.02	4.48	3.32	5	2.38	2.9	3.28
4.43	2.84	4.87	4.38	3.49	3.58	4.19	3.47	3.26	2.27	3.48	3.45	3.55	4.52	3.29	4.62	4.76	4.08	4.79	4.01	2.69	3.54	3.62	3.15	3.06	4.55	2.88	3.9	3.88	5	4.44	4.57	3.89	3.05	5	2.69	3.11	4.45	2.92	3.88	2.94
3.04	5	3.52	3.7	4.7	4.31	1.66	4.05	3.85	3.79	3.03	3.15	4.62	3.62	5	3.07	2.48	3.28	3.95	4.36	4.37	3.54	2.34	2.99	2.98	4.51	3.01	4.84	3.98	1.73	5	4.77	5	2.45	4.21	4.98	4.36	2.22	2.81	2.64	4.12
4.54	3.93	4.2	3.08	4.56	3.01	3.44	5	3.41	5	2.64	3.9	3.9	5	4.01	3.9	4.37	4.14	4.43	3.55	3.66	3.08	3.42	2.71	3.12	3.78	3.73	3.61	3.84	4.86	3.72	4.9	3.93	4.16	1.87	3.8	4.94	4.76	3.07	3.8	4.73
4.85	3.92	3.87	3.58	3.18	3.83	3.41	4.24	3.63	4.08	4.45	4.03	4.42	4.07	1.59	5	3.67	2.63	4.7	4.4	3.7	3.83	3.77	3.88	3.21	3.17	3.75	2.94	2.67	3.81	4.05	4.61	4.58	3.46	4.75	2.66	4.32	2.58	3.51	2.87	3.89
3.17	4.45	4.31	4.8	4.13	3.71	4.93	3.38	3.33	3.59	4.38	5	5	3.69	4.18	4.89	2.98	3.58	4.15	3.19	2.78	4.23	3.05	2.14	4.36	2.58	4.96	2.44	2.63	4.13	4.26	4.12	4.48	3.08	2.62	3.54	3.93	4.42	3.56	4.16	3.05
4.69	4.24	3.97	5	3.02	4.03	3.53	2.68	3.48	4.6	4.38	3.75	4.74	3.23	3.59	5	4.09	4.92	3	1.97	3.46	4.72	3.37	4.11	2.7	3.67	4.01	2.71	1.85	3.05	3.76	5	3.52	2.84	4.06	4.24	4.17	2.47	4.57	3.38	3.88
4.22	4.01	2.85	5	2.7	3.55	4.13	4.71	3.81	3.83	3.77	2.93	3.95	4.83	3.83	3.96	2.67	3.74	2.67	3.44	3.07	2.51	2.6	3.63	3.16	4.93	1.47	4.48	4.49	3.11	5	4.38	5	4.04	3.23	3.49	4.03	3.59	4.19	4.24	4.49
4.57	3.13	4.74	3.48	3.3	3.74	3.94	2.73	2.75	3.83	5	4.15	3.44	4.64	3.58	4.2	3.96	3.91	3.95	3.87	4.03	3.53	3.8	4.68	2.2	3.45	3.91	3.48	4.5	4.18	2.45	3.96	4.8	5	5	3.95	2.95	3.68	2.32	4.94	3.62
5	4.23	3.5	2.95	4.49	4.53	2.15	5	2.73	2.67	3.46	2.11	1.73	3.51	4.58	4.76	2.78	4.21	3.67	3.57	2.88	4.1	4.6	3.15	4.52	4.33	2.5	3.23	4.51	5	3.89	4.19	2.81	3.56	5	4.54	2.85	3.32	4.06	5	4.5
3.66	5	2.62	4.01	4.56	3.49	4.44	3.34	2.4	3.85	4.7	3.83	3.73	4.4	4.84	5	4.3	4.82	3.89	2.8	4.83	4.21	2.85	3.55	4.73	4.38	2.9	3.14	4.05	4.62	4.94	2.95	4.58	4.4	3.25	3.76	3.84	3.7	4.27	1.73	4.98
3.23	4.99	3.55	2.4	4.21	2.53	4	5	2.21	4.56	3.85	3.92	3.6	2.67	4.13	2.34	3.18	2.33	3.81	2.23	2.3	3.74	3.24	4.67	3.41	3.47	3.02	3.82	1.92	4.85	4.07	4.19	3.76	3.81	3.76	3.16	3.98	4.94	3.7	3.24	4.18
3.11	5	5	4.16	4.38	5	4.23	4.21	2.55	2.9	3.36	4.6	4.2	4.07	3.6	2.86	3.56	4.3	5	3.36	3.03	4.17	4.15	4.9	3.43	4.75	3.15	3.55	2.89	3.59	3.66	4.87	5	2.82	4.07	3.68	3.92	3.37	3.94	3.71	3.95
3.18	3.38	4.62	3.77	4.21	4.98	5	3.48	3.76	4.91	4.39	4.76	3.74	4.3	3.85	5	4.17	3.55	2.69	4.59	5	3.07	4.72	3.14	4.06	1.37	2.56	3.52	3.93	3.24	4.64	4.6	3.23	4.52	4.59	5	4.48	4.5	4.16	4.39	4.69
3.8	2.96	3.62	3.5	3.29	2.79	2.18	3.13	2.83	3.56	4.23	3.47	3.6	5	3.91	3.71	3.3	3.94	2.13	4.9	3.34	5	2.53	3.87	4.9	2.72	3.86	4.9	3.9	3.09	5	5	4.08	2.98	3.89	5	3.73	3.14	4.66	2.51	3.23
4.16	3.71	3.62	2.55	4.15	4.42	5	3.29	4.07	2.85	4.19	3.78	2.38	3.28	3.21	3.39	3.88	4.72	4.1	4.84	2.61	4.54	3.6	3.97	4.02	2.97	2.53	5	3.59	3.34	4.46	4.12	4.64	3.92	3.02	2.27	4.39	3.84	2.6	3.11	3.14
4.11	3.87	3.64	4.32	4.44	3.44	3.6	3.99	3.65	4.53	3.95	3.24	3.08	2.86	4.38	2.91	2.7	2.74	3.5	3.1	3.89	2.63	3.97	4.04	3.1	3.04	3.98	2.38	4.1	1.99	3.68	4.71	4.4	3.61	3.27	4.82	3.79	4.3	3.78	4.1	3.74
4.57	4.77	5	3.44	4.4	4.07	4.06	3.67	1.89	3.38	3.85	2.93	4.27	3.18	4.28	3.48	4.44	2.9	4.09	2.81	3.31	2.85	3.66	3.5	2.34	3.97	5	4.03	3.79	3.14	4.66	4.96	4.96	4.65	3.87	4.14	5	3.11	5	4.06	3.54
3.88	2.35	4.23	2.91	4.75	4.09	3.79	3.07	4.2	4.32	5	4.18	5	2.81	5	2.79	5	2.09	4.32	4.24	3.01	2.87	1.73	4.81	2.75	3.93	2.6	3.09	3.89	3.28	3.99	5	3.18	3.01	4.89	4.69	3.98	2.83	5	4.32	3.27
5	5	4.27	1.48	4.37	3.66	3.49	3.45	4.33	3.38	4.9	2.8	3.79	5	4.96	5	5	3.31	4.91	4.36	2.79	4.29	4.15	2.11	3.74	4.02	3.46	3.54	3.22	3.61	4.88	4.44	5	4.23	4.23	3.48	5	4.45	4.74	4.37	5
3.65	3.68	4.77	3.87	4.08	3.21	3.38	3.67	2.75	3.59	4.5	3.55	4.15	5	3.31	3.92	4	4.96	2.54	4.16	5	2.68	4.97	3.36	3.14	4.18	1.62	4.01	4.63	3.87	5	3.51	4.77	3.19	3.23	2.48	4.21	5	4.46	4.28	5
5	3.45	4.11	5	4.66	3.28	4.09	1.68	3.99	4.08	3.98	3.04	4.67	4.19	4.59	3.89	4.57	3.68	3.35	2.06	3.5	3.46	3.83	4.1	3.84	2.94	3.44	3.57	3.41	4.07	2.27	5	5	3.47	4.41	4.41	3.73	3.94	5	4.15	3.66
4.4	2.94	3.69	5	3.78	3.1	2.63	4.01	2.87	3.9	4.75	4.39	3.19	4.93	3.08	4.42	2.49	2.61	4.18	3.06	2.09	4.1	2.9	4.11	3.22	2.73	4.22	3.95	2.62	3.75	4.39	5	5	1	3.55	3.16	3.15	3.6	5	4.03	4.05
3.14	2.38	3.75	3.51	3.09	3.17	4.42	2.72	3.71	1.86	4.33	5	4.18	4.03	4.48	4.73	5	3.36	4.47	3.78	4.96	3.68	3.32	4.87	2.8	4.02	4.28	4.32	3.11	3.26	2.95	4.08	4.35	5	4.61	2.79	2.68	4.15	3.88	4.57	3.81
2.96	4.54	3.85	3.38	3.67	3.79	3.5	2.56	2.51	2.64	3.9	2.78	3.25	3.84	3.45	4.72	4.56	2.48	5	4.23	4.22	3.94	5	4.74	2.7	3.2	3.75	4	3.48	2.07	5	4.99	3.36	4.36	5	2.85	3.07	4.06	3.14	1.99	4.93
4.28	3.88	3.88	4.28	3.2	3.26	2.94	2.08	2.04	4.47	3.62	2.3	4.6	3.64	3.02	4.82	3.54	2.8	4.63	4.48	3.07	2.86	4.48	3.48	4.98	2.44	4.42	3.2	4.64	3.27	3.93	5	3.92	3.26	3.57	4.42	3.16	4.23	3.75	5	5
3.68	2.7	4.51	3.05	3.26	4.41	3.47	1.99	3.28	3.52	3.81	3.8	4	3.66	4.13	3.42	4.93	4.13	3.77	3.94	2.93	4.22	4.26	4.82	4.42	4.48	5	3.22	3.74	2.92	4.88	5	5	2.96	4.54	4.04	4.25	1.73	5	2.02	2.42
4.48	2.69	3.95	4.14	3.68	5	4.82	2.38	3.51	3.17	1.15	3.92	4.12	2.64	1.62	3.7	3.72	2.76	3.06	4.1	4.28	3.23	4.03	3.11	5	4.82	5	2.53	3.62	4.16	4.27	4.43	5	3.48	3.25	4.57	3.46	3.05	2.61	3.02	4.38
4.27	3.53	4.52	4.53	3.17	3.37	3.41	2.96	3.27	2.43	4.06	4.1	3.21	4.14	2.4	4.57	3.56	4.77	3.34	3.88	3.5	3.46	3.2	4.51	4.13	4.95	3.26	3.02	2.69	4.54	3.67	3.78	3.88	4.5	3.78	4.48	4.07	3.25	3.58	3.78	2.83
3.81	5	3.84	4.92	3.55	4.05	4.11	5	2.58	2.68	3.46	3.52	4.46	3.89	3.74	3.51	4.32	3.73	3.32	4.41	2.09	3.92	3.58	5	3.32	3.85	2.5	5	4.46	4.57	3.58	4.27	2.16	2.31	3.89	3.58	5	4.15	2.75	4.58	5
3.15	3.59	3.98	3.81	2.29	4.26	3.25	3.13	3.27	1.84	5	3.74	5	4.54	3.96	3.94	3.07	3.87	4.38	4.08	5	3.81	3.68	4.75	4.78	4.2	3.36	3.08	3.21	4.41	5	4.69	4.19	3.78	3.71	3.87	3.84	4.18	4.1	1.31	4.35
2.58	2.51	2.25	3.72	3.97	4.24	4.43	3.76	3.86	3.55	3.9	4.23	3.02	4	3.58	4.27	4.76	3.55	4.04	3.87	3.35	3.75	4.19	3.81	3.65	4.8	2.91	2.74	3.69	3.65	5	5	4.14	5	5	3.51	5	4.58	2.93	3.95	3.25
3.49	3.61	4.67	3.15	3.8	3.91	4.37	3.96	3.58	3.11	2.86	4.82	3.58	3.78	2.55	4.58	3.07	4.47	2.69	3.58	4.97	3.11	4.96	3.44	3.86	3.19	4.06	4.02	5	3.31	5	4.59	4.17	2.95	3.62	3.76	2.91	4.24	3.89	4.69	3.76
4.6	3.58	4.2	3.2	3.15	4.46	5	3.72	3.78	2.78	3.84	2.21	4.06	3.2	3.19	2.48	3.08	4.48	3.45	3.88	4.78	3.48	4.65	2.42	3.64	4.59	2.72	3.66	4.22	3.12	4.34	4.03	4.77	3.97	4.36	3.14	3.78	2.84	2.27	4.87	3.72
4.05	1.47	4.74	3.7	4.33	4.25	3.69	3.53	3.03	3.58	2.98	3.59	4.53	3.98	4.22	4.53	3.19	4.08	4.57	4.23	2.87	3.73	2.59	3.98	1.23	3.92	3.63	3.58	2.36	2.46	4.52	4.77	5	5	2.27	4.25	3.45	5	4.53	3.36	4.43
2.81	3.77	1.51	4.2	4.55	2.84	4.36	2.52	4.65	3.96	4.29	4.1	3.4	4.53	4.38	3.75	4.55	4.29	4.12	4.04	4.58	2.6	3.92	2.77	5	4.43	4.38	4.95	2.24	4.61	4.09	5	5	4.43	4.23	4.81	4.71	5	5	3.71	4.88
4.02	3.62	5	4.66	2.51	4.56	3.91	4.91	2.58	5	4.13	3.11	1.49	2.97	3.88	4.52	3.43	3.6	4.3	4.14	3.16	3.35	4.34	3.05	4.09	3.85	3.61	4.22	3.72	3.61	4.08	4.63	4.71	4.01	4.82	3.26	2.01	2.88	3.65	3.43	2.97
4.2	4.43	3.79	3.22	3.19	4.58	4.85	5	4.05	2.29	4.7	5	5	3.99	4.87	4.58	2.84	4.27	4.15	4.98	2.14	4.05	4.24	2.71	3.95	4.74	2.91	3.3	2.72	2.69	3.49	3.67	2.96	4.33	3.43	4.98	2.68	4.31	3.87	3.63	5
3.12	5	4.83	5	3.18	3.22	3.26	2.09	4.66	4.67	3.2	3.36	4.51	4.11	4.23	5	3.44	3.49	5	4.04	3.35	2.68	3.23	3.33	3.63	3.88	4.65	3.39	4.34	3.05	4.37	4.19	4.09	3.56	1.79	4.02	3.82	3.47	3.85	3.06	5
4	4.8	3.05	3.66	3.05	3.88	4.42	2.68	4.04	4.51	3.91	3.87	2.41	3.32	3.25	5	3.9	3.79	4.02	3.25	4.04	4.68	5	3.7	3.82	2.51	2.15	3.32	3.82	3.01	3.68	5	5	4.99	3.84	4.13	5	4.13	4.15	3.19	3.21
3.92	3.59	4.42	3.87	4.46	4.41	3.68	3.35	3.44	2.95	2.71	4.39	3.36	3.43	3.65	5	2.97	3.55	3.49	4.58	3.32	4.77	2.71	3.95	3.18	4.86	3.42	4.49	3.92	3.8	4.64	3.24	4.65	3.56	3.88	2.54	4.1	4.96	3.96	4.37	4.03
2.9	2.86	3.04	3.26	3.64	3.68	3.78	2.73	3.16	3.82	4.48	3.4	5	4.11	2.7	5	3	3.39	3.04	2.62	3.45	2.71	2.86	3.21	4.19	2.94	3.66	3.49	3.17	4.68	4.43	2.68	4.65	2.25	4.47	2.45	2.76	5	4.67	4.1	5
4.17	5	3.39	1.85	3.59	4.73	3.9	4.06	4.53	3.23	4.33	2.3	5	2.98	3.8	4.18	5	3.18	4.03	2.87	4.67	4.84	3.93	4.63	2.6	4.7	3.7	2.23	5	3.46	4.52	5	4.64	3.57	5	4.05	2.89	4.69	5	4.42	5
4.35	3.87	5	4.63	2.2	5	4.03	2.94	2.37	3.81	4.31	3.54	4.66	4.21	4.84	3.97	3.23	4.2	1.75	4.1	3.8	3.61	5	3.54	3.83	3.63	3.84	3.71	5	1.82	5	4.73	4.68	3.09	3.55	4.58	5	4.28	3.27	4.17	3.68
4.79	3.83	3.75	4.51	4.31	3.21	3.74	5	2.77	4.98	3.88	4.81	3.72	3.18	4.47	4.66	3.67	4.94	3.66	4.26	3	4.07	3.06	3.05	4.15	4.64	4.19	2.44	3.54	3.6	4.27	4.81	2.5	3.66	3.16	3.38	3.38	3.7	3.72	4.61	4.68
4.77	3.8	4.09	3.65	2.81	2.72	4	4.67	3.27	4.18	4.24	3.62	3.94	4.8	5	4.54	3.63	4.82	3.65	2.73	4.3	3.32	3.52	3.91	3.52	4.61	3.66	5	4.09	3.63	4.89	3.48	4.17	3.68	2.9	5	3.11	4.17	4.78	4.76	5
2.7	3.99	4.63	3.95	3.85	4.1	5	3.79	4.71	4.09	5	3.17	3.76	5	3.63	3.69	3.59	2.68	2.66	3.48	3.88	4.49	4.61	5	3.99	4.04	3.39	2.93	3.86	3.57	5	4.91	4.33	4.91	4.03	4.53	5	5	2.74	2.43	4.06
3.07	3.69	4.32	4.32	4.02	4.44	4.61	4.52	3.95	3.26	3.63	4.72	4.82	3.21	5	4.27	4.43	4.92	3.03	3.28	1.59	4.06	3.73	4	2.86	4.11	3.36	3.61	3.55	3.22	5	4.55	5	4.48	4.27	3.19	4.77	3.97	2.26	3.22	3.42
4.31	3.32	4.03	2.58	4.89	3.66	4.52	4.6	2.77	2.32	4	3.62	3.13	4.36	3.73	3.91	4.7	3.51	4.51	3.39	4.07	3.06	3.47	3.41	2.88	4.04	3.19	3.97	3.06	3.95	5	3.08	4.4	4.12	3.42	3.96	4.99	3.21	4.19	3.77	4.12
4.31	3.34	4.21	3.45	2.75	5	3.47	3.09	3.35	3.45	2.95	3.47	3.19	3.32	5	3.24	3.68	4.32	4.02	4.63	4.04	2.77	4.2	2.42	3.88	2.09	4.34	3.5	2.84	3.82	4.06	5	3.08	3.9	4.52	5	3.1	2.55	4.43	3.96	4.18
4.31	3.79	5	4.56	1.38	2.75	3.13	2.87	3.08	4.71	3.13	4.04	4.72	4.78	3.87	5	2.93	2.99	3.91	4.42	3.73	2.53	3.96	3.53	4.24	3.79	3.16	3.5	2.79	3.74	4.48	4.46	4.7	3.01	4.26	2.91	2.61	4.47	3.35	3.38	3.51
5	3.35	3.86	2.84	3.95	4.42	4.58	3.67	3	2.28	3.96	4.58	3.83	2.87	4.49	3.99	4.96	3.91	4.08	3.79	4.46	3.88	4.57	3.92	2.12	2.81	4.38	4.11	4.13	4.11	3.27	4.02	3.73	2.07	3.91	4.36	4.02	4.23	3.48	4.79	4.35
4.36	3.2	4.08	4.14	5	3.35	4.52	4.38	4.48	2.7	4.83	5	5	4.32	5	5	3.85	4.07	3.9	3.34	3.15	4.2	4.79	3.39	4.11	3.84	3.71	5	3.33	3.39	4.69	4.03	3.41	4	3.12	3.67	4.19	3.43	3.32	5	2.88
4.84	3.91	4.78	2.75	4.79	5	4.99	3.73	2.41	3.75	3.66	4.63	3.31	3.2	3.73	2.61	5	2.48	4.88	2.64	3.99	4.26	3.99	2.3	3.23	2.79	3.26	4.4	1.54	3.34	4.51	2.74	3.71	4.57	3.47	4.51	4.22	4.93	3.23	4.15	3.39
4.68	3.6	4.83	4.28	3.97	5	3.35	2.18	5	2.76	3.68	4.92	3.82	3.75	4.08	3.48	2.11	4.33	3.92	5	2.39	3.63	3.98	3	3.52	2.75	4.2	5	4.17	4.95	4.32	4.8	4.78	3.81	1.85	4.97	5	3.63	4.6	4.06	4.63
4.42	5	4.9	3.86	3.41	3.22	3.65	2.88	4.35	2.93	3.53	3.47	3.1	3.06	4.99	3.97	4.09	4.97	2.58	4.33	4.05	2.78	3.91	4.96	2.57	4.98	3.09	2.86	3.75	4.24	5	4.54	5	3.45	4.07	3.61	2.44	3.89	2.95	4.74	2.44
3.6	1.51	4.44	2.53	4.45	3.4	2.53	3.53	4.58	3.26	3.42	3.02	3.88	4.6	3.78	4.87	5	3.64	5	3.2	5	3.17	4.14	4.94	2.97	4.56	4.21	4.02	4.95	4.47	3.36	4.18	4.74	4.29	3.89	4.85	4.64	4	3.76	2.32	4.76
4.52	4.77	2.96	4.87	3.02	4.55	3.52	3.53	3.21	2.42	4.13	3.96	2.63	3.23	2.77	4.27	3.64	4.99	4.13	4.44	2.87	4.67	3.78	2.97	4.48	3.7	3.86	3.88	4.1	4.81	5	5	4.85	3.83	4.03	5	2.98	3.69	3.19	4.01	2.22
3.21	4.9	5	3.27	4.18	3.53	4.62	5	3.49	2.77	2.59	4	3.46	4.38	5	4.19	3.75	3.62	3.32	3.75	3.07	3.33	3.74	4.29	3.71	3.85	3.2	4.05	2.49	4.21	5	3.24	4.73	5	4.29	3.98	4.64	4.22	2.71	4.85	2.46
3.67	2.02	2.96	3.21	4.2	3.81	3.46	2.35	2.36	4.27	4.98	2.97	2.66	3.63	3.49	3.02	4.17	4.54	2.75	3.56	3.11	3.85	4.71	2.72	3.36	3.5	4.12	4.92	1.84	4.56	4.24	3.86	4.44	4.94	4.19	4.57	3.51	5	4.76	3.41	3.54
3.46	3.52	4.16	4.06	4.65	3.87	4.34	4.06	3.16	2.48	3.31	3.76	4.45	3.82	4.02	2.99	3.48	1.84	4.16	4.19	3.82	2.85	4.97	4.91	3.58	4.16	4.14	3.56	3.15	2.4	4.18	3.66	4.9	4.71	3.78	3.45	3.22	2.98	3.53	2.89	4.22
3.94	3.5	3.28	4.85	5	2.28	3.68	4.94	4.05	2.22	4.5	4.26	4.47	4.04	4.87	4.2	3.68	5	3.72	3.16	2.82	4.01	2.52	3.93	4.09	3.16	4.64	3.41	3.24	3.94	4.67	4.11	2.47	4.54	3.91	3.95	3.39	4.45	4.16	3.81	5
5	2.6	3.86	3.04	4.11	3.84	4.09	5	4.76	3.08	2.79	4.22	2.42	3.29	3.37	2.82	3.66	5	5	3.51	4.06	3.35	3.75	4.53	4.05	4.49	4.48	4.2	4.6	3.6	5	4.38	4.45	2.82	2.7	3.79	2.68	4.16	2.66	3.93	4.02
2.28	3.14	4.18	3.94	3.39	3.28	2.92	3.24	2.65	4.29	4.46	4.35	4.99	4.09	3.03	3.5	3.42	3.54	3.53	3.92	4.42	4.59	3.18	2.26	3.62	3.5	4.09	2.24	3.77	5	4.38	4.67	3.54	4.46	3.39	4.58	3.94	4.15	3.34	3.17	3.76
4.45	2.85	4.18	4.25	3.78	3.45	3.9	4.04	3.3	3.46	4.46	4.16	5	5	4.11	4.35	4.93	2.05	3.11	3.38	4.16	4.36	3.49	4.3	4.59	3.36	2.77	3.55	4.77	4.56	4.41	4.06	5	4.22	3.91	4.92	3.25	4.79	4.66	5	4.47
2.5	5	4.26	4.47	2.38	5	1.47	4.11	3.49	3.23	4.21	3.47	3.91	3.27	2.37	3.13	4.3	4.04	4.58	4.39	2.22	3.32	4.07	3.71	4.49	3.72	5	3.64	2.63	3.22	4.31	3.64	4.25	4.41	3.26	3.84	4.58	4.05	5	3.55	3.21
3.47	4.63	5	4.04	3.24	2.82	3.68	3.78	2.39	3.68	3.02	3.46	3.33	4.89	3.65	5	4.13	2.52	4.61	5	4.55	3.63	4.28	4.44	4.02	3.23	2.54	2.97	4.62	4.08	5	5	4.38	4.31	4.58	5	4.45	4.44	2.25	2.95	4.09
4.8	4.93	4.29	3.58	3.47	4.52	2.54	3.51	4.14	2.09	4.09	2.87	5	5	4.1	4.94	4.58	4.18	3.96	3.15	4.5	3.28	3.65	4.5	3.73	3.96	4.47	4.65	4.41	3.9	4.01	5	3.19	4.28	3.32	5	5	4.65	3.81	3.9	2.93
3.92	4.45	3.71	3.19	3.38	3.62	4.78	3.99	2.98	4.08	2.86	5	2.76	3.24	3.66	2.65	3.72	4.15	4.39	2.36	4.41	2.57	2.19	3.78	4.23	3.27	4.04	2.85	2.02	4.15	4.28	4.44	5	5	4.05	4.62	4.22	3.56	4.35	4.79	4.04
2.95	2.84	4.71	3.96	3.92	3.62	4.44	1.32	3.45	3.98	3.66	3.92	3.89	2.71	2.58	3.18	3.3	2.96	3.79	2.07	4.02	3.03	2.96	3.21	3.94	4.07	2.73	3.63	4.93	2.88	5	3.73	4.85	3.84	3.97	3.51	4.35	4.28	3.45	4	3.86
3.26	3.36	4.9	2.99	3.14	4.5	4.2	4.21	3.22	3.28	4.77	3.71	4.02	4.17	5	2.07	3.44	4.78	4.02	3.68	3.89	3.89	4.47	4.38	4.56	4.67	3.59	4	3.86	4.07	4.41	5	4.79	4.69	4.49	3.43	5	3.78	4.74	4.41	3.27
4.45	4.25	2.89	1.44	4.7	4.13	5	3.71	2.93	4.54	4.57	3.1	5	3.47	3.98	3.3	3.93	4.5	4.81	3.23	4.58	4	1.52	3.67	4.43	3.12	3.63	4.9	4.12	3.56	5	3.19	3.73	3.5	4.62	3.26	3.38	3.89	3.23	3.2	4.11
3.25	2.76	4.41	4.26	3.8	4.32	3.08	3.4	3.61	2.64	3.89	5	4.17	5	5	4.57	3.07	4.65	4.35	3.99	5	3.85	4.7	2.98	2.83	3.6	4.76	3.74	3.03	4	3.59	4.07	3.76	4.56	4.45	4.71	2.64	3.72	4.13	5	4.11
4.05	4.44	4.49	4.65	3.79	4.64	5	5	3.43	4.64	3.04	2.98	3.45	3.95	3.67	3.6	3.52	3.8	3.68	3.93	2.91	3.48	4.16	2.94	2.78	4.07	3.11	4.55	4.89	3.14	4.14	3.78	4.53	4.69	2.12	2.94	4.08	4.43	3.53	4.48	4.99
3.91	3.61	3.66	1.91	3.54	3.58	4.57	2.99	3.29	3.78	4.44	3.54	3.07	3.25	3.14	4.32	3.51	2.54	4.97	2.42	4.62	4.5	4.81	2.46	3.1	3.35	3.48	4.35	2.75	3.26	5	3.41	3.82	4.21	4.86	4.49	2.7	4.08	5	4.91	2.57
3.32	3.49	5	3.04	3.92	3.35	3.64	3.24	2.98	3.34	3.9	4.27	3.58	2.97	4.12	2.69	5	4.65	1.81	2.23	3.64	3.78	3.58	3.29	4.49	4.07	1.77	3.85	4.5	4.77	3.77	4.11	4.7	5	5	3.04	5	4.37	3.39	4.3	3.9
5	4.44	3.79	4.41	4.46	2.96	4.73	5	3.9	3.62	1.88	4.43	3.02	4.82	3.71	4.59	1.68	3.55	5	4.07	3.6	4.31	2.07	4.66	2.37	4.14	5	2.82	4.49	2.86	4.18	3.65	2.67	3.16	3.47	4.61	5	3.99	3.68	4.71	3.31
4.41	4.21	4.01	5	3.11	3.17	2.96	2.85	5	3.54	4.55	4.74	3.91	3.45	2.89	3.48	3.78	2.57	2.37	3.93	2.42	2.28	4.09	3.87	4.01	4.57	2.81	2.53	2.93	2.92	4.5	4.34	3.98	3.49	4.07	3.94	5	2.57	4.82	3.2	4.73
2.15	3.51	3.77	3.91	3.27	5	3.18	3.1	3.74	4.73	3.86	5	3.4	3.96	5	3.95	5	4.98	3.29	3.44	3.47	1	4.77	3.27	3.98	3.22	3.96	3.84	5	3.72	3.53	4.35	5	4.08	3.13	5	3.96	4.04	3.09	3.54	4.63
4.03	4.83	3.92	3.28	3.56	4.87	3.35	3.47	4.5	2.68	4.91	4.35	2.62	4.71	3.36	3.86	4.03	5	3.79	2.37	2.87	3.96	4.49	4.4	4.64	2.95	3.61	3.29	3.98	3.1	3.98	3.84	4.7	4.64	2.25	4.87	4.38	4.07	4.05	5	4.41
3.31	2.88	3	3.74	2.72	2.74	3.41	4.36	2.4	2.96	2.94	2.99	4.92	3.52	2.33	2.9	4.54	3.75	3.7	4.22	3.32	2.56	3.2	3.01	3.83	3.45	3.61	4.53	4.35	3	4.39	4.04	4.49	4.05	3.26	5	3.52	4.23	2.39	5	3.36
4.59	4.36	2.71	5	3.14	2.77	3	3.79	3.76	4.56	1.15	3.69	3.45	3.88	5	2.99	4.01	5	4.68	4.92	2.79	3.56	3.81	3.8	2.57	2.93	4.35	4.38	2.45	3.85	4.34	4.15	5	4.98	3.42	5	4.66	3.48	3.03	2.96	4.74
3.2	4.34	5	3.35	3.42	4.25	4.8	2.44	2.65	3.11	4.12	4.18	2.8	3.91	3.46	4.73	3.39	3.87	2.92	4.05	3.33	3.48	3.31	3.57	2.88	4.15	5	3.59	5	2.47	5	4.97	2.54	3.34	3.58	4.05	2.88	2.93	4.33	4.2	2.64
3.77	3.55	3.21	3.22	4.5	4.3	3.63	3.12	2.32	4.44	4.13	5	3.73	4.49	3.37	4.27	2.11	3.46	4.04	3.07	3.37	5	3.08	4.38	2.7	2.77	3.9	2.77	2.71	2.89	5	4.21	3.72	2.94	3.07	2.98	1.75	4.57	3.12	3.6	2.46
4.3	4.1	3.09	3.48	4.01	4.3	4.11	3.05	2.97	5	2.43	2.69	3.93	4.41	2.39	4.8	4.1	3.24	3.33	3.85	3.79	4.06	4.51	2.38	3.23	5	4.23	4.18	4.67	5	3.63	4.98	4.05	4.16	3.26	3.07	3.24	3.76	3.51	3.36	2.86
4.61	2.73	2.12	3.09	3.95	3.64	3.38	3.53	4.67	3.28	3.04	4.96	2.4	3.74	5	4.21	3.3	5	4.07	2.62	2.35	3.87	2.77	3	3.53	4.74	3.96	2.88	2.91	4.16	4.39	4.79	5	3.84	3.86	2.22	2.67	4.16	4.42	4.23	3.94
2.85	4.62	3.38	3.99	4.48	3.75	2.39	3.98	4.46	4.25	5	4.07	4.15	3.97	2.79	4.06	3.28	3.1	3.76	4.73	2.5	4.42	3.02	2.33	2.71	3.71	4.52	3.11	3.24	3.12	4.83	4.78	5	4.36	3.23	3.04	5	3.76	3.48	5	4.56
3.59	3.66	2.81	5	3.69	4.12	4.04	3.98	3.83	2.61	3.62	4.64	2.99	3.61	3.94	2.52	3.53	4.44	3.9	3.88	4.01	4.03	2.85	3.5	4.9	4.39	3.31	2.92	4.47	4.12	5	5	3.68	3.88	4.32	3.99	5	4	4.71	4.38	1.38
3.47	3.37	5	4.16	4.11	3.92	2.32	2	2.27	4.31	4.51	3.82	5	2.69	4.67	3.72	5	3.3	3.35	2.27	3.04	3.35	2.53	4.75	2.58	2.39	4.57	3.63	4.67	4.25	4.86	3.45	5	3.61	4.44	3.47	2.72	3.61	4.18	3.7	5
3.31	4.73	4.75	3.68	3.72	2.03	3.78	4.56	3.45	3.82	3.32	3.18	4.31	4.13	4.25	3.92	5	3.38	3.39	3.55	4.61	4.61	3.86	3.29	4.8	5	4.6	4.74	2.67	4.62	4.53	3.96	4.05	3.84	5	3.78	5	3.14	4.37	4.44	4.08
5	3.21	3.34	3.64	4.01	3.66	2.75	3.83	3.89	4.06	2.08	4.56	3.53	5	3.84	5	4.11	4.7	4.06	4.21	3.9	2.82	4.68	3.29	4.66	3.23	4.58	3.75	4.73	3.65	4.82	5	5	3.92	4.8	4.33	4.72	4.44	5	3.66	2.61
4.21	2.59	5	2.58	3.33	3.15	5	4.85	3.77	3.07	3.73	4.48	3.24	3.19	2.44	4.5	3.55	3.46	4.62	3.52	4.22	4	3.59	4.46	4.43	3.6	3.15	3.37	4.69	4.6	4.83	4.13	3.55	3.64	4.07	3.68	2.58	3.47	4.27	4.35	4.06
2.8	2.47	4.72	4.63	1.85	3.99	4.55	4	2	2.16	3.65	4.76	3.78	3.28	3.2	5	2.98	3.43	3.31	3.57	4.89	2.46	2.52	4.63	3.1	2.22	3.55	2.45	2.96	2.01	3.58	2.11	4.26	3.73	3.36	3.01	3.58	4.16	5	5	4.92
4.65	4.35	3.64	3.82	3.69	5	3.91	4.59	2.84	4.09	3.54	3.9	4.38	3.2	4.05	4.43	4.31	4.79	3.08	2.74	3.45	3.9	4.42	3.64	3.96	4.09	3.89	4.22	5	2.85	4.45	4.17	3.98	3.56	4.11	3.89	3.42	4.38	4.79	2.13	4.49
5	2.71	1.84	3.74	4.94	4.15	4.83	4.02	3.56	1.8	3.78	3.39	3.85	4.52	3.22	3.36	5	5	4.34	4.3	3.23	3.89	5	4.3	2.62	2.81	2.57	3.09	2.51	3.9	5	4.44	5	4.62	4.14	3.19	4.55	3.48	3.53	4.69	4.93
4.75	5	5	5	4.54	3.59	3.16	4.81	4.09	3.36	4.11	2.55	3.69	4.29	4.06	4.04	3.73	4.36	3.79	3.25	4.44	5	3.22	2.8	4.44	3.78	5	3.85	3.24	4.04	4.14	2.26	3.95	4.06	3.44	3.71	2.87	2.93	5	2.61	2.78
2.58	2.01	2.76	4.14	4.57	4.61	4.26	4.07	1.69	4.48	3.75	4.62	3.92	3.79	4.47	4.13	2	3.21	4.53	1.93	4.14	2.45	3.35	4.89	3.62	3.26	3.68	3.45	4.2	2.98	4.4	5	4.33	5	4.52	5	3.83	5	4.22	5	3.61
3.46	5	2.54	3.26	4.79	4.25	3.99	3.51	3.48	3.81	2.79	4.28	3.36	3.16	4.71	3.17	4.47	3.34	3.05	3.49	3.55	3.24	4.16	5	3.34	2.84	3.92	4.46	3.04	3.98	4.11	3.77	4.76	4.03	2.71	3.71	3.33	3.54	3.64	3.41	3.17
4.95	4	4.76	3.53	3.87	4.19	4.04	5	3.75	5	4.3	3.07	3.58	4	2.85	3.62	4.73	3.86	2.31	4.66	4.88	4.4	5	4.16	2.66	3.06	3.22	3.62	4.01	3.22	2.5	4.59	4.79	3.44	3.67	5	4.31	4.57	4.23	2.9	5
3.27	3.74	5	4.85	3.96	4.35	4.84	4.4	4.37	4.55	2.2	3.44	2.12	2.62	5	3.77	2.65	4.07	3.37	3.47	3.53	4	3.32	1.95	1.62	3.88	2.6	3.7	3.99	3.52	4.32	4.15	5	5	4.33	5	3.73	5	4.97	4.6	4.53
4.25	3.35	5	3.99	3.31	5	4.41	4.12	4.23	3.06	2.12	3.5	4.69	4.04	4.54	5	4.07	2.92	3.17	5	3.74	3.88	2.66	3.25	2.82	2.67	3.19	4.16	3.62	4.64	4.54	3.31	4.52	4.25	3.63	3.45	3.46	4.72	4.39	4.3	5
4.53	4.17	4.38	2.68	3.55	2.92	4.06	2.45	4.13	3.66	4.52	2.62	4.12	4.64	3.89	2.23	4.3	4.43	3.75	4.18	3.73	2.95	4.25	4.24	4.6	3.1	3.87	5	4.5	4.54	3.9	3.48	4.03	4.73	3.7	3.02	3.73	3.74	5	3.09	3.56
3.08	3.79	4.4	4.66	4.29	4.24	2.52	2.44	2.92	3.6	4.32	3.2	3.22	2.88	4.82	4.93	3.87	3.87	3.28	4.1	2.92	3.25	4.39	3.36	3.35	4.23	4.24	4.51	3.58	2.9	3.4	3.59	4.09	4.4	3.76	3.89	5	3.95	4.95	2.86	3.34
3.82	4.78	4.62	3.33	4.76	3.09	3.07	3.86	1.94	2.23	3.83	2.92	5	2.65	5	3.17	3.29	2.28	4.45	3.7	3.78	4.75	3.74	4.8	3.54	5	3.82	3.67	3.98	2.85	3.61	5	4.38	4.42	3.18	4.88	3.56	3.26	4.45	3.81	3.85
1.11	3.92	4.54	5	3.69	4.31	3.73	3.73	3.27	2.8	2.68	3.55	3.94	5	2.67	2.81	4.75	2.97	3.58	3.75	4.88	3.69	3.29	4.22	4.22	4.08	3.97	3.75	4.78	3.41	4.9	4.21	4.55	4.35	4.84	3.53	3.03	4.8	3.09	2.91	5
3	3.95	4.14	4.8	3.44	3.1	3.9	3.05	4.5	3.14	3.27	3.27	3	3.41	3.7	4.91	3.6	3.35	3.95	3.58	4.08	4.04	4.55	3.12	5	2.97	3.41	3.3	4.47	3.74	5	3.92	4.25	2.97	3.03	4.67	4.41	4.52	3.83	3.04	3.65
3.66	3.5	4	3.51	3.8	3.51	2.94	3.73	4.85	1.83	3.65	2.49	4.59	4.86	1.87	4.54	2.73	3.73	3.95	3.55	3.74	3.64	4.17	3.75	4.78	3.41	4.1	2.94	4.46	3.19	5	3.59	4.37	4.21	4.13	4.92	3.79	3.55	4.05	4.08	4.08
2.81	3.77	3.86	4.97	4.28	3.61	5	5	4.25	3.68	2.51	5	4.2	3.79	4.05	4.97	2.27	5	3.99	4.27	3.57	2.76	3.12	2.96	2.87	3.73	4.91	3.28	2.78	4.65	3.25	5	3.18	2.79	4.21	3.3	2.71	3.07	4.6	3.12	4.05
5	4.09	3.28	3.95	2.64	4.65	5	4.23	4	3.42	3.24	5	4.2	3.79	4.2	4.6	4.95	4	3.8	3	3.99	4.5	3.78	3.56	2.07	3.42	4.27	3.09	4.24	4.06	4.97	5	4.88	3.75	3.08	3.38	5	2.82	4.55	4.36	4
2.65	2.33	3.68	4.61	1.96	4.6	4.31	2.57	3.95	2.15	4.44	3.23	3.51	4.28	3.86	5	4.43	3.05	4.25	2.87	4.34	4.14	2.65	3.25	5	4.42	4.35	4.31	3.02	4.11	3.78	5	4.5	3.29	3.93	4.51	3.61	4.9	4.14	5	3.4
3.5	2.65	2.5	4.3	3.36	2.83	3.89	3.5	3.13	4	5	4.15	4.25	3.19	3.33	4.4	4	3.98	3.14	2.83	4.22	5	4.3	4.72	5	3.87	3.93	2.84	2.67	2.67	3.85	4.72	5	4.2	3.12	4.05	3.59	4.12	4.1	3.85	3.85
3.98	4.47	3.83	3.18	2.82	3.9	3.66	2.88	3.51	4.28	3.52	4.27	3.65	4.03	2.15	3.81	3.57	3.48	5	5	3.43	2.9	3.53	5	3.84	4.43	2.46	4.88	3.72	4.76	3.94	4.56	4.36	4.18	5	3.37	4.05	4.2	4.62	4.1	3.81
5	3.97	3.09	3.35	3.39	3.27	3.08	3.25	5	3.84	4.53	4.95	4.34	3.6	4.21	4.22	3.5	4.08	3.62	4.27	3.98	4.4	3.39	2.5	2.63	3.45	2.83	4.39	2.99	1.33	4.85	3.37	3	4.3	2.92	3.64	5	3.27	3.23	5	3.96
2.65	3.66	2.99	4.76	3.68	2.82	3.89	3.23	2.79	3.35	2.23	3.2	2.27	2.82	5	4.96	3.06	4.3	2.71	4.07	4.11	2.65	3.71	2.09	4.48	4.76	4.06	3.77	4.47	4.48	5	4.14	4.08	4.14	3.33	3.87	2.48	2.69	5	2.92	4.79
4.86	3.84	4.06	3.61	3.44	3.67	4.03	3.17	5	4.17	4.45	4.86	3.51	4.2	3.39	3.3	3.58	4.85	3.98	2.89	2.86	3.86	3.77	3.51	3.59	3.57	3.68	3.75	4.49	4.56	4.22	3.79	4.2	3.39	2.85	2.65	4.14	4.88	2.19	5	5
3.88	4.12	5	3.55	4.96	3.6	2.85	2.47	3.34	4.25	3.19	3.43	5	3.7	4.26	3.41	2.21	3.77	3.1	4.35	3.85	4.53	4.46	2.43	3.59	2.92	4.05	3.28	2.12	3.39	4.24	2.89	4.94	3.68	2.74	4.56	5	4.05	5	4.93	3.24
3.04	3.35	4.67	3.09	4.06	5	4.09	3.49	4.79	3.91	4.14	2.75	3.23	3.79	2.56	3.69	3.33	5	4.39	3.71	1.89	2.03	4.22	3.76	4.42	5	5	3.98	3.06	4.85	4.66	5	2.75	4.67	5	3.54	4.02	4.83	3.95	4.74	3.63
4.26	3.14	2.61	4.25	4.04	4.21	3.71	3.1	2.38	2.91	3.67	4.54	3.36	2.92	4.28	2.21	3.68	4.59	5	4	4.12	3.56	3.61	4.36	3.96	2.24	4.29	4.67	2.51	3.71	4.74	3.78	4.39	4.8	4.32	1.65	2.86	3.66	4.87	5	3.25
4.04	3.99	3.09	5	4.3	2.72	2.32	1	4.14	3.89	5	5	3.49	5	3.56	4.05	4.42	3.17	3.15	2.96	4.26	3.27	4.36	4.99	2.7	3.11	4.72	3.15	3.38	3.81	5	5	4.76	2.94	3.99	3.91	3.38	3.8	4.31	4.23	4.13
3.36	2.97	4.69	2.99	2.89	3.39	3.15	5	2.97	4.7	3.13	5	2.85	4.65	3.24	2.39	3.9	5	4.1	3.95	4.34	3.15	4.06	3.89	3.41	3.2	3.77	2.45	4.18	4.05	3.3	5	3.84	2.61	3.33	3.32	4.09	4.65	4.29	3.46	3.5
3.93	4.18	3.09	3.91	4.63	4.69	3.5	4.58	2.37	3.11	4.42	2.87	2.02	4.72	3.24	3.98	4.57	4.08	2.33	3.44	3.38	4.05	3.39	3.56	4.23	5	3.03	4.35	3.57	5	4.32	4.77	4.42	3.29	4.62	5	5	4.67	4.48	4.95	4.18
3.54	2.34	3.72	5	3.74	5	5	3.26	3.81	5	3.64	4.52	3.68	3.67	3.56	4.65	5	3.06	4.21	3.14	3.97	4.65	3.64	2.04	4.1	5	3.64	4.03	3.27	4.92	3.47	4.81	3.87	4.78	3.19	3.45	3.62	4.73	4.7	4.99	4.93
3.97	4.72	4.37	3.82	4.34	2.55	4.27	3.62	4.51	3.17	3.74	3.55	3.98	2.48	4.22	3.55	4.79	5	3.07	4.45	4.91	3.62	3.62	3.74	3.9	4.9	3.03	2.8	4.91	4.36	4.26	3.84	3.79	4.92	4.53	3.03	4.61	3.74	3.7	4.96	1.77
4.43	4.23	3.11	4.27	2.94	2.31	2.77	2.55	2.88	3.67	3.72	4.59	3.83	5	2.77	5	4.31	5	3.29	2.47	4.9	3.9	4.15	3.78	4.45	3.44	4.97	3.13	1.77	2.97	4.12	5	4.04	3.12	3.15	4.35	2.69	4.56	4.9	4.02	4.4
5	4.04	4	3	2.56	5	4.21	5	2.3	3.04	3.15	2.63	3.75	3.87	3.55	2.74	3.94	3.76	2.88	4.3	3.69	3.82	3.44	4.26	3.38	5	4.34	3.02	4.86	3.88	4.26	4.36	3.81	4.16	3.34	3.39	2.68	5	3.04	3.34	3.57
2.82	4.67	2.8	4.25	4.45	4.17	2.61	5	3.54	3.84	3.87	2.81	3.91	3.3	3.85	4.92	3.14	3.35	4.44	4.41	3.83	3.73	3.42	3.12	3.83	3.99	4.12	3.13	3.31	3.06	3.68	4.57	4.89	5	4.5	3.29	3.5	3.92	3.99	4.15	4.37
5	5	3.41	3.73	4.1	3.14	4.69	3.74	3.54	2.09	3.83	3.23	4.73	4.27	2.96	4.49	4.53	3.64	4.68	3.04	4.64	2.84	5	3.35	1	4.48	4.7	3.47	3.71	4.47	3.14	3.82	3.79	4.25	4.59	4.35	5	3.55	4.73	4.82	3.19
2.21	4.7	4.18	4.72	3.08	4.29	3.46	4.52	4.1	3.15	4.09	3.98	3.71	4.89	5	2.53	5	4.42	3.84	3.1	2.45	4.64	4.5	2.46	3.31	3.84	2.03	3.52	3.32	3.88	2.67	3.59	3.66	5	4.37	3.08	3.97	5	4.87	4.89	5
3.74	2.22	2.59	4.89	3.1	1.69	3.76	3.76	4.46	2.67	3.95	3.35	3.39	3.9	3.16	5	4.21	4.91	3.09	3.62	3.44	3.97	3.12	1.77	4.31	3.66	4.17	3.2	5	2.79	4.2	4.71	5	4.74	3	2.74	4.16	3.42	4.4	3.6	4.76
4.37	2.71	4.28	5	4.7	3.85	4.88	2.4	3.57	3.76	4.57	4.48	3.63	4.98	3.32	3.89	5	4.29	5	4.06	4.83	4.05	4.2	2.78	3.36	3.5	2.62	3.11	2.71	3.83	3.96	4.5	5	3.14	3.5	5	4.15	4.58	3.64	4.26	4.46
4.11	3.28	3.89	4.38	2.85	4.12	2.81	3.23	5	4.53	4.67	4.8	4.36	4.82	3.06	3.22	2.69	3.88	3.18	3.68	4.53	3.07	3.84	2.39	3.29	3.53	3.68	3.56	3.79	3.03	3.77	3.71	2.91	3.74	4	4.41	4.85	3.96	4.78	2.82	4.66
3.34	3.84	4.37	4.16	5	4.61	2.73	3.72	3.82	4.21	2.98	4.43	5	3.03	5	2.79	3	5	1.98	4.19	4.02	3.35	4.06	4.01	2.82	4.19	3.43	3.89	4.24	3.89	5	3.19	3.76	3.93	3.17	3.71	3.39	2.35	3.4	4.86	3.32
3.69	4.27	4.1	4.05	3.08	3.02	3.37	3.19	3.32	1.53	4.63	5	3.34	3.36	4.36	3.76	4.62	3.51	4.21	5	2.45	3.59	3.85	3.28	4.51	3.99	4.23	3.48	2.38	3.02	3.63	3.33	4.55	3.99	5	3.93	4.5	5	5	3.28	3.43
3.45	3.19	5	3.59	4.31	3.92	4.65	3.4	2.2	5	2.86	4.27	3.95	4.71	3.09	3.84	4.14	4.7	2.88	3.37	3.67	2.47	4.7	3.26	4.14	3.67	3.88	4.73	2.98	3.78	5	5	4.61	4.67	1.88	4.34	3.2	1.53	3.92	4.68	4.62
3.37	3.98	4.01	4.17	3.54	3.09	2.63	3.52	3.39	3.9	4.39	2.85	4.15	1.67	4.83	4.02	4.99	3.54	4.66	2.32	3.21	2.35	4.02	2.88	4.37	4.91	4.79	4.18	3.65	4.41	5	3.85	3.2	4.24	3.22	4.73	5	2.22	2.64	2.96	3.3
4.59	3.16	3.55	3.64	4.28	4.06	1.59	3.53	3.32	2.95	4.41	5	3.04	3.8	4.06	3.7	3.92	4.17	3.5	4.53	3.99	3.24	3.69	1	2.25	1.33	3.2	2.4	3.01	3.71	2.78	4.06	5	1.43	3.45	3.31	3.23	4.48	2.94	4.9	5
4.17	3.29	4.01	4.03	3.36	3.12	3.47	3.65	4.47	3.78	2.24	3.38	3.89	2.73	4.11	4.46	3.23	3.69	4.33	5	3.03	4.16	4.58	5	3.55	4.11	4.27	4.2	3.07	3.42	4.37	5	5	2.8	1.51	4.23	3.16	4.48	4.03	4.27	3.69
3.28	2.6	4.36	5	3.67	3.52	4.27	2.65	4.03	3.8	3.96	4.7	2.64	3.52	3.6	3.62	3.76	3.74	5	4.15	2.85	3.19	3.93	2.87	3.45	4.27	3.82	4.26	3.48	3.93	3.99	3.44	4.74	2.06	2.71	3.51	4.38	3.44	4.11	3.28	4.41
4.63	3.02	3.95	3.04	3.83	3.03	4.78	2.95	2.58	3.05	3.48	5	2.38	3.67	3.25	2.35	2.69	3.46	2.79	2.86	1.98	2.89	3.84	3.37	3.45	4.62	2.35	3.38	4.35	4.36	2.03	3.76	5	4.05	4.39	3.78	3.98	4.14	5	4.6	5
4.13	2.64	3.94	4.85	3	4.38	3.46	2.44	3.77	3.82	3.23	4.31	4.18	3.62	4.18	3.82	3.02	4.97	3.34	3.7	4.74	3.06	3.99	2.48	3.17	3.65	2.94	2.48	3.48	2.81	3.17	3.72	4.71	4.1	3.9	4.06	4.19	1.73	3.08	3.45	3.36
4.56	2.97	3.33	5	4.39	4.55	3.5	4.48	4.21	3.1	5	2.61	3.55	3.46	3.43	2	4.72	3.15	3.76	2.84	3.37	3.36	3.66	4.55	3.39	3.87	3.57	3.76	4.72	3.98	4.9	5	4.71	4.14	5	3.92	4.1	4.65	4.02	4.65	4.03
4.41	4.74	3.36	3.79	3.39	3.66	4.74	1.7	4.96	3.28	3.32	3.11	4.04	3.01	5	4.23	4.64	3.14	5	4.37	3.84	3.44	3.75	3.84	4.39	4.49	4.6	3.74	2.91	4.89	5	5	5	3.09	5	4.53	2.98	4.23	3.06	3.74	4.89
3.17	2.99	2.75	2.11	3.62	3.88	2.35	4.64	4.4	3.03	3.19	5	3.85	5	2.81	3.14	4.22	5	3.26	2.63	3.71	5	3.26	3.02	2.09	4.89	4.07	2.8	2.69	4.25	5	4.92	5	4.47	4.23	4.33	5	3.97	3.56	2.45	4.8
3.39	5	5	3.38	3	2.66	3.52	4.85	4.29	2.36	3.95	3.76	3.05	5	5	4.07	2.54	4.65	3.31	3.55	2.81	4.59	3.13	3.39	5	3.46	2.73	2.52	5	3.81	4.55	4.95	3.7	4.5	4.13	2.69	4.67	4.03	5	3.11	3.68
4.51	4.25	2.88	4.98	1.75	3.6	3.98	3.33	3.67	3.77	4.47	3.98	3.83	2.96	3.8	5	3.64	1.69	4.23	2.94	2.65	4.57	2.93	5	4.08	3.91	3.57	3.68	3.21	4.31	4.28	3.87	4.85	2.85	3.92	2.82	5	4.45	2.99	3.6	3.52
4.39	3.98	3.33	3.87	3.65	3.81	4.18	1.26	3.96	4.16	3.76	4.57	2.83	5	4.14	3.16	2.94	3.29	3.33	3.92	2.87	4.69	2.61	3.66	3.64	5	5	3.55	2.64	4.15	5	5	3.84	2.67	1.67	3.63	3.46	3.98	4.51	5	3.77
3.85	3.07	3.31	3.05	5	5	3.43	3.27	4.72	4.1	4.88	4.52	5	3.59	4.6	4.81	4.88	2.2	3.95	3.49	3.1	2.91	3.03	3.57	4.43	2	3.78	3.4	2.26	4.41	5	4.54	4.75	3.9	2.71	5	4.26	2.32	4.34	4.78	5
3.97	4.43	4.65	3.47	4.43	2.94	3.86	3.54	2.45	4.37	4.34	4.15	2.73	4.03	3.35	3.58	3.46	2.95	2.5	3.96	4.02	2.73	3.6	2.92	2.47	3.15	3.42	3.68	4.72	2.02	3.84	5	4.73	5	3.95	3.23	4.08	5	3.97	5	3.73
4.96	3.32	3.67	4.6	3.78	5	1.86	2.69	3.31	3.93	2.01	3.73	3.71	3.87	4.62	5	3.05	1.03	5	3.83	3.04	2.82	3.82	2.11	3.13	4.87	4.09	2.81	3.48	2.42	2.74	4.25	3.28	5	4.38	3.76	4.87	5	4.45	5	4.04
3.37	3.93	4.95	4.35	3.59	4.67	3.31	3.14	2.94	3.17	3.42	3.64	2.99	3.37	1.59	3.64	3.95	3.67	2.67	2.95	5	4.82	3.52	3.58	3.58	4.57	4.32	3.38	3.56	4.62	2.66	4.12	4.26	4.37	4.11	3.49	4.9	2.85	2.97	3.5	3.6
4.34	5	3.35	3.69	3.82	4.08	4.19	4.98	3.95	4.39	3.4	4.66	4.35	4.74	3.28	3.25	3.41	2.79	3.55	4.36	4.57	3.28	1.83	4	4.81	4.12	3.32	4.2	3.64	2.47	5	5	4.57	3.29	3.13	3.48	4.07	3.7	5	3.81	4.58
3.7	3.74	4.14	3.58	4.24	5	3.05	4.2	4.7	2.43	4.29	4.39	3.59	4.02	3.1	4.5	5	3.84	3.79	3.77	4.39	2.7	5	4.65	3.64	3.34	4.1	3.45	4.66	4.11	4.26	4.76	4.02	4.64	4.65	4.08	2.62	3.8	5	3.61	4.11
3.68	4.82	3.22	3.56	2.86	4.16	3.88	2.77	3.09	2.84	1.62	3.69	3.43	3.52	2.82	3.58	3.33	2.36	5	2.95	3.61	3.38	4.62	1.81	4.05	2.99	3.42	2.33	3.62	3.46	4.44	5	4.61	3.52	5	5	5	4.98	4.03	3.38	3.1
4.8	3.21	5	3.12	4.69	4.17	4.18	2.16	1.52	2.78	5	4.85	4.59	2.84	3.71	3.25	2.8	3.86	2.69	5	4.98	3.53	4.1	2.76	3.19	3.23	4.28	3.35	5	2.9	2.9	4.53	4.99	3.26	4.65	4.3	4.38	2.07	5	2.34	3.13
4.57	3.79	2.92	5	4.37	3.81	3.56	3.31	3.26	4.6	4.34	3.8	3.89	3.18	4.22	3.55	2.19	3.42	5	4.22	3.53	3.95	5	3.23	4.08	4.94	3.83	2.84	3.9	4.06	3.71	3.66	4.34	2.1	4.69	3.27	3.39	3.56	3.64	3.97	2.23
4.56	5	4.17	3.62	4.37	4.85	3.96	3.41	4.42	4.48	4.01	3.17	4.3	2.56	4.49	3.9	3.91	5	4.46	3.68	3.68	3.94	2.95	3.72	5	3.2	4.09	3.98	4.7	3.93	4.07	3.87	4.54	3.99	3.41	5	4.26	2.43	4.34	2.84	3.25
4.98	3.27	4.44	4.91	4.15	4.75	3.07	4.05	4.09	4.07	4.9	3.25	3.05	3.93	4.09	5	3.47	5	4.17	5	3.85	3.05	5	3.6	4.51	3.78	3.07	4.02	4.48	5	4.46	4.41	5	3.37	4.76	3.99	2.63	3.75	5	3.95	4.66
3.89	5	4.25	5	3.82	3.34	3.67	3.12	4	4.59	5	3.06	2.69	2.93	3.32	2.35	2.77	4.48	2.98	5	4.3	4.29	2.96	3.62	3.61	3.1	3.02	2.34	3.75	3.22	3.99	3.84	4.73	3.98	3.99	3.46	4.81	3.58	3.59	5	5
4.45	4.44	3.76	4.73	4.34	2.77	4.31	4.06	3.37	2.86	4.63	3.67	3.96	3.7	4.2	3.96	4.89	3.5	4.31	3.68	4.25	3.21	3.93	4.07	4.24	4.37	4.47	4.4	3.27	5	3.49	3.46	4.52	1.97	4.29	5	2.66	4.08	2.77	3.53	4.57
3.61	3.33	3.8	3.53	4.27	3.68	3.95	5	2.49	3.95	4.7	4.98	3.6	5	4	4.45	4.47	5	3.21	4.11	3.31	3.6	2.71	2.95	4.16	3.27	3.62	2.8	4.07	4.06	3.69	5	3.61	4.04	4.17	3.55	3.72	3.47	2.57	4.15	4.45
4.15	4.37	3.95	4.23	3.52	3.19	3.37	4.33	4.07	3.53	3.99	3.21	4.4	4.92	4.69	4.1	3.91	2.42	4.9	2.95	3.26	4.29	3.75	4.51	4.1	3.62	3.92	5	4.22	3.19	5	3.9	4.88	1.86	3.77	5	4.12	3.33	5	4.79	3.86
3.76	4.67	3.79	3.87	3.34	3.8	4.01	3.56	2.89	4.39	3.76	4.07	3.8	3.89	4.55	5	5	2.55	2.99	3.68	4.25	3.2	4.05	4.09	4.6	2.35	3.44	3.71	3.28	4.45	4.49	4.44	4.62	4.81	3.16	3.22	4.79	4.57	3.52	4.23	4.64
3.95	4.36	4.71	3.13	3.88	4.86	4.39	3.44	5	3.54	3.47	3.34	4.04	3.85	3.92	3.88	4.47	3.72	3.72	3.64	4.31	3.26	3.61	3.45	4.6	2.41	4.43	2.69	3.92	4.25	4.78	4.56	5	4.34	3.8	5	4	4.42	3.83	4.24	4.22
4.38	2.45	5	4.16	5	3.48	2.21	3.28	4.12	3.3	3.17	3.68	2.51	5	3.13	3.79	3.26	5	3.35	3.97	3.38	4.22	4.32	5	3.57	3.71	3.19	2.78	4.86	3.79	3.6	3.87	4.4	3.67	4.69	4.09	4.45	4.51	3.01	3.66	5
3.17	3.19	3.45	2.9	2.81	3.81	4.75	4.66	3.11	4.12	3.29	2.6	5	4.35	3.33	4.43	3.09	3.61	2.98	4.1	2.38	3.03	3.82	5	4.21	2.64	3.58	4.05	5	3.99	2	5	2.94	4.37	3.5	4.99	3.89	3.85	4.82	3.77	3.88
5	3.6	2.77	4.89	2.63	3.9	3.56	3.04	3.08	4.42	2.72	3.72	3.73	3.65	3.42	4.02	4.59	3.63	4.45	4.3	3.54	3.41	3.32	4.51	3.36	5	4.33	3.42	4.52	3.25	3.89	3.45	3.03	3.08	4.61	5	3.88	3.5	3.3	3.13	5
3.01	3.76	3.84	3.5	3.93	4.55	4.17	3.64	3.54	3.05	3.81	3.74	4.46	2.74	3.62	3.62	4.25	2.52	4.28	4.02	4.23	4.19	3.28	1.15	2.91	2.05	4.65	3.67	5	3.05	3.62	4.54	4.93	3.96	4.48	3	3.98	3.9	3.56	4.73	4.73
2.84	4.36	5	4.06	3.84	2.01	4.78	3.65	3.41	3.59	2.43	4.38	3.17	4.25	4.12	4.36	4.07	4.62	4.85	2.76	5	5	4.4	5	3.46	3.06	3.26	5	3.23	4.41	4.57	4.52	3.92	4.57	3.62	4.98	3.75	4.46	4.25	2.43	4.61
4.85	3.97	3.24	4.13	3.94	3.35	2.75	3.15	4.6	2.7	4.04	4.1	4.13	4.61	4.5	3.4	3.24	4.63	2.31	2.99	2.7	4.23	3.21	4.4	3.62	3.71	5	3.16	4.39	3.57	5	4.29	4.7	1.3	5	2.77	2.48	2.05	3.05	4.84	2.22
4.54	2.66	5	3.67	4	4.02	3.27	2.36	3.78	1.42	3.85	2.87	2.78	3.4	3.85	3.44	4.42	4.48	4.72	3.33	3.35	4.12	4.48	5	2.3	3.41	3.95	3.8	4.94	3.69	4.84	3.31	4.45	3.52	3.57	3.07	3.26	4.36	3.83	2.73	4.78
4.4	4.15	5	4.38	3.62	4.83	3.6	3.89	2.98	3.82	4.01	4.85	4.25	4.16	3.9	3.51	3.32	3.24	5	3.56	3.38	4.17	4.73	4.77	4.39	2.82	2.83	4.96	3	4	5	5	4.23	3.88	5	3.27	4.12	4.29	5	4.84	3.86
4.4	4.35	3.45	3.49	4.99	3.45	3.21	3.55	5	4.18	3.43	4.09	3.57	3.62	4.01	5	3.85	3.17	3.44	4.72	4.85	2.85	2.39	5	1.38	2.93	3.99	3.98	3.36	3.99	4.74	4.92	4.28	3.74	4.23	4.34	3.7	4.07	4.37	3.67	3.58
3.86	4.31	4.38	4.62	2.52	2.31	5	4.05	3.66	3.87	5	4.08	3.89	3.77	3.45	1.3	5	2.65	5	2.8	3.68	3.82	4.66	4.47	5	2.91	3.38	2.38	5	2.53	3.81	3.8	3.68	5	3.86	3.96	3.78	3.88	4.1	2.88	2.68
3.11	4.76	5	2.76	3.14	4.36	3.15	3.12	4.3	1.9	5	3.9	4.46	1.86	3.1	4.26	3.39	3.86	3.6	3.5	2.95	3.71	5	4.87	4.93	3.47	4.05	4.18	2.93	4.87	4.57	4.89	4.35	2.96	3.13	3.79	3.64	1.7	4.18	4.5	3.97
3.93	4.55	3.6	4	3.72	3.33	3.39	4.7	3.08	3.33	2.81	3.46	2.83	3.74	2.4	3.97	2.66	2.84	2.65	4.64	4.18	3.99	3.94	5	3.46	5	3.65	2.76	2.61	3.86	5	4.63	3.9	3.38	3.8	4.05	3.18	3.61	3.65	4.81	4
3.29	4.22	3.74	5	2.49	2.87	3.99	2.81	3.94	1.67	4.08	4.1	3.3	4.72	3.3	2.56	3.08	2.75	3.56	3.55	3.37	3.83	4.23	3.9	3.69	3.76	3.75	4.95	5	3.59	5	3.32	4.07	2.29	3.7	4.41	3.49	5	5	3.59	2.84
4.7	3.76	3.43	3.05	3.66	3.34	2.88	5	3.89	4.86	3.36	4.32	4.25	3.4	4.29	4.19	4.74	3.42	4.71	4.21	2.68	4.04	4.58	2.38	3.93	4.65	2.94	3.05	4.82	4.13	3.85	3.66	4.11	5	2.83	4.48	3.65	4.02	3.28	4.62	2.69
3.75	2.37	3.07	3.32	5	3.7	3.52	2.03	1.96	2.67	3.01	2.39	5	3.96	3.29	4.33	4.14	3.36	3.11	3.69	2.96	3.47	3.52	3.46	3.19	4.11	4.5	5	4.16	3.96	4.5	5	4.18	3.69	3.69	4.83	3.91	3.73	4.18	1.95	4.39
3.17	4.19	3.37	4.32	3.82	3.35	4.08	3.99	5	4.76	2.73	3.44	3.75	3.29	3.69	4.42	3.83	3.32	3.31	4.03	5	3.78	3.89	4.05	3.84	4.59	2.74	5	3.74	4.42	3.19	4.57	5	3.53	3.2	5	4.24	4.03	4.09	2.8	4.73
3.6	4	2.89	4.04	3.98	2.04	3.57	4.03	4.76	4.48	4.25	3.69	4.37	4.22	4.29	1.77	3.52	4.2	4.32	3.61	4.03	2.72	2.68	3.78	3.56	1.46	2.78	3.07	3.4	4.22	4.94	3.88	4.26	3.86	4.36	3.91	3.76	4.33	4.88	5	4.14
4.22	4.06	3.94	4.18	2.79	4.59	3.76	2.88	3.27	2.84	3.29	4.13	3.78	3.74	4.33	5	4.32	3.86	3.82	4.39	3.8	3.47	3.85	2.66	3.6	3.46	3.99	3.77	4.03	4.38	5	3.65	5	4.43	4.95	3.5	3.03	4.6	4.96	3.78	4.97
3.39	2.71	3.27	4.3	3.31	4.9	3.41	3.98	2.65	2.63	4.71	4.95	5	3.14	2.97	3.34	3.24	3.54	4.32	2.47	3.5	4.87	4.14	2.33	3.83	4.75	5	4.39	5	4.92	4.33	3.92	5	4.19	2.85	4.43	2.72	3.8	3.96	2.32	3.89
3.17	2.88	4.1	4.42	3.5	4.38	2.63	4.75	3.93	3.95	4.73	3.24	2.4	5	4.74	4.5	4.18	3.95	4.02	3.49	3.96	3.99	4.16	3.09	2.59	3.24	3.4	4.42	3.99	4.52	3.78	3.98	5	5	5	2.99	5	4.39	4.25	3.36	3.92
4.08	4.74	2.62	4.82	3.55	2.92	4.08	1.6	3.7	2.89	5	3.48	3.95	4.69	4.85	4.55	3.34	2.92	4.23	4.07	3.95	3.71	4.6	4.41	3.71	5	4.26	4.13	5	3.62	4.58	3.66	4.78	4.28	3.76	3.37	2.95	5	4.28	3.16	3.17
4.08	3.79	4.18	4.23	4.83	3.68	5	4.05	3.93	3.73	3.15	3.46	2.5	3.42	2.93	3.22	3.2	3.88	3.45	4.27	3.96	5	3.11	5	3.82	4.89	4.57	4.81	3	2.79	4.63	2.95	4.61	3.51	3.06	4.75	3.47	4.92	1.99	3.83	2.61
3.44	4.41	4.6	3.69	4.25	3.84	3.84	1.36	3.79	3.21	4.29	3.21	1.76	4.33	3.19	4.48	3.41	3.92	4.02	5	3.81	2.61	3.31	4.5	3.79	3.32	4.36	3.65	3.76	5	4.36	5	5	3.43	4.5	3.83	4.35	5	2.59	3.65	5
3.47	3.84	2.26	4.45	2.91	4.34	4.01	2.73	4.07	2.05	4.42	3.61	4.12	4.37	4.9	3.62	3.63	2.47	3.03	3.47	4.44	2.82	5	4.62	3.5	3.3	3.43	3.44	3.46	3.56	4.44	5	4.43	3.57	3.5	2.94	4.22	3.42	3.46	4.14	4.95
4.07	3.85	4.22	5	4	4.4	4.38	5	4.89	1.65	3.47	4.58	3.99	4.45	3.77	2.24	3.89	4.67	4.92	5	3.73	5	3.62	3.65	4.62	2.89	2.8	3.46	2.84	3.35	4.16	3.32	5	2.64	3.8	2.71	4.35	5	3.5	3.92	2.76
2.64	4.64	4.93	3.78	4.2	3.25	2.83	3.08	4.12	3.84	3.22	2.99	3.63	2.51	2	4.9	4.12	3.01	3.28	3.24	2.89	3.77	3.9	2.24	3.39	3.2	1.88	4.48	3.65	2.27	5	4.44	4.84	3.93	3.53	3.97	3.53	3.3	2.93	5	4.11
2.67	3.37	2.91	3.07	4.71	3.92	5	2.54	2.7	3.14	5	4.28	3.78	4.76	2.7	3.3	1	3.87	4.78	4.97	3.2	3.53	3.69	3.33	3.87	2.71	3.47	4.06	4.14	4.05	4.87	3.62	4.08	4.56	3.19	4.87	4.11	4.33	4.65	4.36	3.88
3.26	3.9	5	4.82	5	4.22	3.99	3.42	4.82	3.15	4.08	2.43	5	3.45	3.68	3.24	3.28	4.81	3.62	4.52	2.05	2.75	3.07	3.5	4.76	4.04	4.66	4	4.24	3.89	3.53	4.12	5	3.38	4.47	4.86	3.96	4.67	3.99	4.39	3.73
3.69	3.42	4.26	3.79	2.99	5	5	5	5	4.26	4.43	3.42	3.65	3.62	2.9	3.61	3.61	4.6	3.99	3.02	5	4.1	5	3.3	3.61	2.54	2.77	4.43	5	2.46	3.51	4.06	4.43	3.22	3.63	4.02	3.64	3.55	3.8	5	3.61
4.13	3.44	3.32	2.06	3.15	4.43	3.25	1.95	5	4.68	3.17	3.62	4.3	5	3.54	4.16	5	3.82	3.4	4.08	4.43	4.18	3.31	3.77	3.86	4.18	4.26	2.01	4.18	4.15	4.1	3.99	4.28	5	2.68	5	4.12	4.09	2.88	3.63	4.3
5	3.55	3.86	4.6	2.79	4.5	5	2.65	2.63	3.4	2.83	5	3.32	4.17	3.92	3.89	3.06	3.47	2.96	3.77	3.01	2.83	2.83	4.1	3.6	4.2	2.91	4.01	4.78	3.33	4.87	5	3.99	2.7	4.33	3.84	4.81	4.83	3.95	2.86	4.68
4.6	4.01	4.37	3.44	3.61	3.92	4.44	4.95	3.83	3.34	3.39	3.67	4.12	3.6	5	4.39	4.06	4.62	2.34	4.35	3.47	3.61	3.37	4.45	4.71	2.37	3.78	3.94	3.84	5	4.42	3.98	4.49	2.16	2.87	3.82	3.89	3.37	1.68	5	4.32
3.73	3.4	3.97	3.81	4.17	5	4.27	5	1.79	4.09	3.77	1.99	3.67	2.09	3.64	2.84	5	4.38	2.92	3.62	3.18	3.45	2.12	3.48	3.47	4.94	4.27	5	5	3.27	3.8	3.69	5	2.93	2.91	1.82	3.9	5	3.85	4.1	3.87
3.85	4.91	4.36	4.17	4.59	4.19	4.01	3.51	4.11	2.43	2.96	2.17	3.53	5	4.8	3.33	2.87	3.25	3.54	3.54	5	3.94	3.21	2.1	4.75	4.11	3.15	2.45	5	3.39	4.5	3.73	5	2.61	4.86	3.56	4.82	2.76	4.05	4.1	3.83
3.02	3.04	3.15	4.05	3.74	3.14	3.63	2.48	3.14	3.84	3.87	3.94	5	2.8	5	3.84	4.25	3.09	4	5	2.52	2.81	2.96	3.31	3.59	4.3	3.83	5	4.24	3.01	4.04	5	4.64	4.22	2.88	4.63	4.73	5	4.2	3.42	4.79
3.85	3.66	4.05	4.49	3.54	5	4.78	5	5	4.13	2.43	4.44	4.86	3.09	5	5	3.28	1.97	4.68	3.72	3.81	4.76	4.24	3.76	2.97	3.09	3.35	3.81	2.92	4.86	4.99	3.02	4.83	3.6	1.95	5	5	4.91	2.61	3.43	4.37
3.62	3.44	2.74	3.52	3.92	4.42	3.94	5	2.94	4.25	2.92	4.24	3.98	3.64	4.13	3.85	3.52	3.93	3.44	4.53	3.62	4.48	3.19	4.76	4.24	4.2	4.27	4.17	3.3	3.44	4.56	3.73	5	3.72	4.39	3.25	2.42	3.93	4.19	4.73	4.03
4.14	5	3.82	4.32	3.13	3.49	2.28	4.21	2.13	1.92	4.46	4.06	1.93	5	2.22	4.83	3.28	3.72	3.07	3.61	4.4	3.43	4.46	3.24	3.43	4.6	3.88	5	4.03	3.14	4.05	5	4.24	4.87	3.62	4.31	4.68	3.65	3.07	4.86	3.94
3.17	3.99	3.16	3.67	5	3.46	2.95	2.87	3.21	2.96	4.4	4.92	3.57	4.56	4.28	3.97	3.34	4.79	2.59	5	3.62	3.55	4.87	4.16	4.2	3.62	3.74	4.23	4.18	4.37	4.48	4.52	3.49	3.32	3.69	4.79	4.42	3.55	3.28	4.68	4.27
4.31	4.72	3.3	4.51	2.51	4.09	3.68	3.56	1.88	2.86	3.54	3.44	5	3.79	4.78	3.54	5	4.11	4.23	3.22	2.23	3.62	4.37	3.97	1.41	5	4.97	4.09	4.39	2.57	5	4.48	5	4.55	3.61	3.94	3.16	3.89	4.62	4.69	3.56
5	2.53	4.94	4.41	3.95	4.23	4.07	3.46	4.28	3.73	3	4.69	3.68	4.18	3.82	3.74	4.61	4.96	5	3.28	3.5	3.09	3.57	3.76	3.68	3.74	4.23	3.96	4.18	4.3	3.86	5	3.95	5	4.06	2.06	4.12	3.97	5	4.49	4.68
3.78	4.05	4.82	3.1	5	4.01	3.79	3.9	1.8	4.07	3	2.49	4.8	3.42	5	3.8	4.82	3.18	4.9	5	2.89	3.37	3.85	4.51	3.3	4.61	3.12	3.34	3.79	5	4.61	4.52	3.82	3.52	3.25	4.13	4.8	5	4.04	4.1	3.03
4.21	4.59	4.42	4.8	3.81	4.11	4.79	4.91	3.65	4.97	3.56	3.12	5	4.04	4.62	4.43	4.33	4.79	4.42	3.42	3.78	3.51	2.5	3.16	2.8	3.93	3.62	3.73	3.23	4.25	4.25	3.77	2.96	4.52	5	4.55	3.21	5	3.27	3.82	3.61
4.46	3.89	3	3.44	3.65	5	2.29	4.39	1.79	3.2	4.43	2.34	4.05	3.98	4.37	5	2.63	3.32	4.36	5	4.91	5	3.63	3.23	3.22	4.17	3.63	3.14	4.13	4.31	4.63	4.11	4.81	3.7	2.64	3.15	4.29	4.19	4.16	5	4.5
3.53	4.75	3.65	4.57	3.51	4.73	3.94	2.63	3.34	3.2	4.68	3.67	3.16	4.72	4.81	4.23	4.25	4.47	5	4.59	2.25	4.51	3.04	3.71	3.2	2.36	3.76	3.71	5	4.51	3.79	3.43	3.1	4.68	4.24	3.72	4.65	3.25	4.82	3.65	2.98
4.06	3.37	4.92	4.2	3.66	4.01	2.39	4.84	5	4.66	3.45	3.87	1.82	4.72	4.17	4.91	4.8	2.51	4.1	3.68	3.04	4.5	4.3	3.18	3.64	4	5	1.76	4.67	5	4.39	5	3.77	2.58	4.4	2.98	3	3.52	4.54	4.31	2.6
3.88	5	4.03	5	4.9	4.62	4.43	3.88	3.94	3.9	2.89	4.01	4.44	4.33	1.77	3.15	3.24	4	4.37	2.23	3.25	4.03	5	4.15	2.55	3.11	3.99	4.11	4.25	4.8	5	4.78	4.82	2.52	3.24	1.82	3.79	3.85	5	3.26	4.02
3.95	5	5	3.7	2.03	3	3.76	4.22	2.86	4.77	4.11	3.96	3.19	3.62	3.47	3.6	4.71	2.04	3.55	3.79	3.39	2.81	4.14	3.11	3.94	3.02	2.02	3.65	4.68	4.14	3.57	5	4.92	3.57	3.02	4.77	4.17	3.08	3.36	3.39	2.49
3.21	3.5	4.24	3.6	5	4.18	4.16	4.92	3.59	3.9	3.17	3.1	4.02	4.54	4.91	3.35	4.5	3.55	2.66	3.9	4.33	3.7	2.13	3.91	4.81	5	3.24	3.46	3.46	4.54	3.26	5	3.85	3.15	4.71	3.93	3.23	2.95	4.21	3.77	2.84
3.89	3.43	4.07	3.87	2.66	5	3.15	2.6	3.64	2.61	3.43	3.74	2.82	3.84	3.2	4.2	5	4.18	3.24	4.83	3.56	4.53	3.45	3.63	3.91	3.53	2.11	3.94	3.34	3	3.29	4	4.26	3.47	3.05	5	3.16	5	5	3.26	4.63
4.29	5	3.65	3.64	3.59	3.67	4.84	3.57	4.04	2.45	5	2.61	3.65	3.02	3.7	3.65	3.59	3.33	3.81	5	4.06	2.7	3.84	3.9	4.35	2.9	3.42	2.53	3.13	4.43	3.39	3.58	3.68	3.72	3.37	4.63	3.8	4.28	5	4.69	3.79
5	5	4.02	4.56	3.46	3.15	4.65	3.12	2.42	2.26	4.59	5	3.9	3.59	3	4.54	3.04	2.87	3.87	3.21	3.18	4.25	3.81	3.33	4.59	3.41	2.06	5	3.67	2.9	4.76	4.29	3.93	4.5	4.61	3.64	4.59	3.26	2.27	2.78	5
4.69	3.37	3.78	2.53	4.27	3.32	4.29	2.19	4.14	4.23	4.02	3.65	4.1	3.99	5	3.18	3.64	4.53	5	4.51	3.9	5	3.15	3.43	4.71	2.66	2.98	3.66	3.41	3.44	3.2	3.64	4.57	3.56	3.9	3.86	4.46	4.74	3.99	4.07	2.92
5	3.45	4.5	3	2.52	2.96	3.73	3.91	1.24	4.7	2.79	3.48	2.93	4.68	5	3.98	5	3.7	3.89	4.48	4.36	4.6	3.94	3.8	5	4.85	2.44	3.63	4.83	1.11	4.07	4.46	3.97	3.21	2.38	4.39	3.18	2.95	5	4.1	3.89
3.22	3.57	4.7	2.99	4.17	3.21	4.29	5	3.07	5	4.06	5	4.88	3.77	3.14	4.5	2.45	3.36	4.82	4.74	3.09	4.89	2.73	3.89	3.27	3.14	4.01	2.93	3.37	4.11	4.78	5	4.17	3.6	5	4.72	4.46	3.02	5	2.37	4.32
4.61	2.65	3.26	4.69	5	3.55	3.27	1.94	3.19	4.39	4.79	2.83	3.37	2.92	4.02	2.25	2.25	3.83	3.45	4.24	4.37	3.91	2.97	3.72	3.08	4.12	3.69	3.77	3.08	3.21	4.62	4.2	3.22	3.25	3.43	4.19	3.2	3.29	4.61	3.59	2.95
4.03	3.02	2.81	5	2.71	2.7	4.51	3.57	4.18	4.67	3.56	2.93	2.46	3.97	3.31	5	4	5	3.56	2.12	3.75	4.52	4.26	5	4.33	4.78	3.94	4.93	5	4.72	4	4.45	5	3.12	3.54	4.84	2.54	5	3.67	4.21	4.87
5	2.95	2.39	3.8	3.95	3.86	5	4.18	3.64	3.12	5	2.96	3.78	4.01	4.41	3.71	3.57	4.81	2.69	3.67	4.59	3.14	2.92	2.88	4.27	3.3	3.6	4.63	3.39	4.1	4.45	4.26	4.76	2.55	4.08	3.69	3.6	3.78	3.1	4.36	4.41
3.18	3.15	4.33	3.75	3.27	4.59	4.68	3.71	2.38	2.61	4.99	3.85	3.9	4.07	4.32	2.28	3.94	4.81	3.19	2.8	3.54	4.38	4.18	3.67	4.32	4.13	2.55	4.48	3.91	4.73	4.38	4.96	4.98	3.96	4.39	3.11	4.86	1.81	5	3.8	2.57
3.16	3.79	2.99	3.95	4.14	3.11	3.25	3.5	2.75	4.4	5	4.29	4	4.68	4.58	4.07	4.7	4.17	4.27	3.63	4.03	4.27	2.63	2.38	5	2.88	4.11	4.21	4.17	2.83	4.13	3.8	5	3.42	5	3.88	4.47	5	4.63	4.58	3.94
3.36	4.02	2.12	4.87	3.82	5	4.12	2.43	3.79	4.01	4.14	4.55	5	4.77	4.17	3.97	3.48	3.94	3.83	4.66	3.68	3.97	5	4.04	3.69	5	5	3.45	2.79	4.65	4.14	2.59	3.72	4.71	2.49	4.1	3.91	3.73	3.24	3.88	4.31
2.06	5	4.23	3.11	3.29	4.27	2.81	3.81	3.55	3.74	4.39	5	3.67	3.43	5	3.87	2.41	1.68	4.62	4.08	3.63	4.81	3.11	2.77	4.03	4.45	4.03	2.52	4.85	5	5	4.7	4.08	2.68	4.56	2.94	3.56	2.35	3.81	3.99	3.46
3.42	2.95	5	4.09	4.19	4.7	4.28	2.92	3.11	3.98	5	1.95	3.77	3.41	3.02	4.75	5	3.19	3.97	4.81	3.93	3.29	3.56	3.48	2.87	3.55	3.34	3.58	4.33	4.42	4.93	5	2.88	3.44	4.49	2.83	3.58	3.72	4.26	4.2	2.68
3.22	4.68	3.9	4.71	5	3.31	4.19	1.63	3.2	3.93	4.26	4.44	2.94	3.06	2.44	4.55	3.12	3.37	3.52	4.11	4.16	3.58	4.01	3.4	5	3.08	2.52	3.55	5	4.44	5	4.68	5	5	3.76	4.3	4	4.48	4.47	4.81	4.21
4	3.63	4.61	4.31	3.65	4.55	2.35	4.68	4.23	4.78	3.45	3.43	4.56	4.5	3.56	4.18	3.07	2.14	5	2.68	2.66	3.81	3.28	3.96	3.4	3.61	2.95	4.64	3.19	3.91	3.91	3.82	4.24	3.11	4.52	3.6	3	4.37	3.2	3.38	5
4.16	3.78	3.98	4.05	4.38	2.95	2.91	4.46	3.16	4.79	3.49	3.4	4.02	5	2.56	4.31	4.82	2.77	3.74	1.62	4.91	2.89	3.86	3.25	3.42	3.43	4.06	4.01	3.87	3.31	4.23	3.43	5	3.7	4.65	3.79	3.61	5	3.45	3.55	3.63
5	4.41	3.83	4.73	2.77	4.58	3.61	3.65	3.54	4.12	4.09	3.37	3.52	3.66	2.62	3.85	3.62	2.05	4.81	3.94	2.15	3.92	4.21	3.21	3.39	5	4.57	5	3.81	4.41	3.26	4.72	3.39	2.88	2.72	3.64	3.73	3.24	2.54	3.38	5
4.68	2.84	4.67	1.62	3.03	3.99	3.59	3.81	5	4.39	2.77	3.12	2.27	3.72	3.04	5	3.88	3.76	3.48	3.62	3.13	2.32	4.52	4.94	3.14	2.72	3.9	4.77	4.01	2.46	3.67	4.44	5	2.77	5	5	2.76	4.05	4.9	3.68	3.32
3.38	4.15	3.67	4.46	4.18	4.3	2.87	4.57	2.37	4.1	3.76	5	5	5	3.11	2.73	4.32	4.51	4.42	2.96	3.63	4.59	4.38	3.96	3.07	3.81	4.35	3.36	2.51	3.4	5	4.23	5	5	2.58	4.96	3.2	3.38	3.69	5	4.16
3.11	3.96	4.13	3.34	4.99	2.89	4.14	3.8	1.99	3.23	4.82	4.64	2.84	4.34	3.08	4.05	4.81	4.76	4.61	2.33	4.06	3.77	3.6	3.24	3.25	3.69	4.27	2.22	3.88	2.24	3.89	5	4.31	4.04	2.93	2.92	4.26	2.62	4.4	4.49	4.64
4.29	4.25	4.18	2.35	4.08	3.12	4.03	4.41	4.31	4.31	2	3.93	3.37	4.28	4.33	3.99	3.66	4.16	4	3.17	5	3.3	3.62	3.51	2.55	3.61	4.11	4.93	2.54	3.15	5	3.58	3.57	4.01	3.65	3.49	3.92	4.81	5	2.97	3.96
2.75	4.07	3.36	4.32	3.55	4.34	3.68	3.33	3.02	2.4	5	5	4.17	2.93	3.46	4.61	5	2.94	1.82	3.64	2.15	3.05	5	5	3.03	3.61	3.15	4.91	4.09	4.31	3.33	5	4.25	2.48	5	4.63	3.65	4.43	4.18	3.45	3.71
5	5	4.73	5	3.8	3.07	3.23	4.78	3.34	4.58	4.85	2.59	2.86	4.48	3.74	3.25	2.2	2.09	3.84	4.39	3.28	3.54	4.51	3.52	5	3.61	3.83	2.59	1.93	4.19	3.48	4.36	2.62	4.2	3.61	4.42	3.14	4.27	3.89	4.31	4.6
4.87	3.27	3.76	3.77	2.8	4.23	4.66	3.89	2.93	2.58	3.48	2.75	2.62	3.15	4.65	2.51	4.55	2.24	4.87	3.97	1.92	4.29	2.99	3.13	4.29	4.4	2.99	5	2.17	3.8	4.03	2.88	4.33	4.87	3.84	3.9	5	4.39	4.16	3.17	5
3.47	3.36	3.28	4.69	4.28	2.73	5	3.77	3.39	3.89	4.35	2.02	2.09	2.98	3.24	4.07	3.25	2.67	4.27	5	3.74	4.18	3.82	3.14	4.45	4.19	3.7	4.07	4.49	3.91	4.25	4.19	5	4.87	5	3	3.2	3.39	4.05	3.33	4.23
2.41	3.28	4.36	5	4.51	4.55	3.45	2.46	5	2.89	3.88	3.3	4.48	3.63	3.67	4.17	5	3.01	4.2	2.91	3.94	3.15	3.47	3.25	4.66	4.04	3.96	3.89	3.3	2.14	5	5	4.33	4.46	3.62	3.37	4.12	3.1	5	5	3.52
5	3.34	3.16	4.99	3.44	2.84	3.35	3.86	4.33	4.13	4.94	4.05	3.41	3.43	4.2	5	4.05	3.65	2.36	4.58	5	3.04	3.63	3.21	5	1.27	5	5	2.92	3.44	4.65	4.04	4.14	2.95	2.89	3.51	3.5	4.04	4.26	3.43	3.8
3.77	3.27	3.93	5	3.42	4.3	4.22	2.85	4.38	3.61	4.73	4	5	3.74	2.24	2.9	3.38	2.9	3.21	3.85	3.81	4.27	2.74	2.63	2.21	3.94	2.62	4.89	4.89	3.17	3.98	3.16	4.77	4.16	3.52	4.16	3.94	5	3.51	4.83	5
4.92	4.85	3.9	4.51	4.01	4.36	3.55	3.03	2.37	2.22	2.68	4.04	3.03	2.72	1.86	4.89	4.47	4.09	4.17	4.41	4.59	3.14	3.41	2.76	2.66	2.38	4.08	4.3	4.07	3.19	4.2	4.2	4.83	4.46	5	5	4.3	5	4.91	5	4.09
2.51	5	4.81	3.95	3.45	3.28	3.72	2.87	2.61	4.01	4.39	2.68	3.1	4.72	4.18	5	4.65	3.59	4.17	3.43	4.2	3.78	5	3.02	3.01	4.22	4.9	4.15	4.54	4.28	4.05	3.65	3.07	2.39	3.93	3.37	2.75	4.73	5	3.33	3.45
3.36	3.32	4.3	2.54	3.75	4.33	4.41	2.64	1.12	3.13	3.7	4.61	3.4	4.86	4.31	3.63	4.45	3.8	4.85	4.74	3.34	3.83	4.21	4.22	3.29	4.88	4.31	4.27	3.64	3.02	3.59	4.72	4.43	2.96	5	3.09	3.9	4.04	2.81	3.19	2.97
3.87	3.1	3.89	3.68	5	4.06	2.32	5	2.91	4.42	3.95	4.12	4.07	2.3	5	2.88	3.1	4.79	3.7	4.07	2.53	3.99	1.72	3.4	3.43	2.96	4.37	3.41	5	3.24	3.61	4.94	5	4.65	4.48	3.84	4.92	4.25	5	3.73	2.38
3.91	4.23	4.59	3.18	3.6	3.41	4.87	4.8	4.46	3.64	3.25	4.55	3.48	4.73	4.02	3.61	3.54	2.75	4.16	3.22	3.94	4.43	4.73	3.54	3.31	3.49	4.17	3.7	3.25	1.97	5	3.5	3.32	4.64	3.33	4.78	5	4.02	4.31	3.01	4.29
3.49	3.34	5	5	3.51	3.02	3.89	5	4.07	3.99	5	2.26	4.38	3.25	4.59	3.95	3.93	4.16	3.83	3.8	2.46	2.69	4.62	4.8	3.86	3.22	4.75	2.98	5	3.51	2.87	3.77	4.29	2.6	3.91	2.74	3.8	3.09	4.24	4.09	4.54
4.4	4.37	4.37	3.74	3.28	2.24	3.5	2.5	3.43	2.79	4.77	4.18	3.05	4.63	3.72	4.4	3.9	3.78	2.98	3.6	4.8	2.16	3.45	4.82	3.71	4.69	2.8	3.47	3.73	2.82	5	4.93	5	4.57	3.16	5	3.95	4.03	4.88	3.8	3.62
2.96	4	3.92	3.99	4.4	4.14	3.76	3.66	3.6	3.12	3.24	2.88	2.71	3.86	4.14	3.46	4.54	3.5	1.9	4.24	3.57	3.26	4.32	3.48	3.08	3.78	2.55	3.44	2.34	3.83	4.03	3.65	5	3.98	3.32	3.79	5	2.81	3.49	4.3	3.96
3.75	2.5	2.82	4.35	3.66	2.57	3.8	2.44	3.01	3.23	2.73	3.56	2.36	3.94	5	5	2.3	4.57	4.19	2.78	4.71	5	3.04	3.18	1.87	5	3.68	3.21	4.2	2.94	3.7	3.48	3.96	4.56	5	3.33	4.87	3.9	4.83	5	2.95
3.97	5	3.03	3.93	3.28	3.93	2.46	2.97	3.8	4.4	3.55	4.37	2	3.77	2.08	3.03	4.2	4.56	3.97	3.78	3.31	5	3.36	2.99	2.86	4.03	1.92	3.87	4.05	3.85	4.88	3.4	4.52	3.37	4.72	2.62	3.39	5	3.66	4.71	4.09
4.31	5	3.66	5	4.86	3.63	5	2.77	4.29	5	4.25	3.99	3.43	4.93	4.24	2.51	3.7	2.96	3.29	4.15	3.94	5	4.95	4.31	3.22	3.89	4.7	3.47	2.87	3.64	5	4.61	4.36	4.44	4.58	4.51	3.38	4.75	2.69	4.42	4.39
4.47	3.29	3.4	3.37	4.94	4.41	3.86	4.72	2.2	2.92	4.09	3.17	3.62	2.89	5	4.85	3.25	3.63	2.44	3.84	3.89	3.57	3.52	3.55	3.47	3.75	4.69	4.18	2.98	5	5	4.57	3.78	4.61	3.35	3.79	4.72	3.18	3.11	2.23	3.5
2.91	3.48	3.75	4.05	3.32	3.6	4.18	3.24	3.88	4.6	4.96	3.92	3.34	4.42	4.13	2.07	3.33	4.04	4.36	4.98	3.67	2.27	2.23	3.39	2.74	4.35	3.33	2.37	3.76	4.19	4.69	3.79	4.3	3.6	5	4.07	3.05	3.94	4.49	4.37	5
2.57	4.07	3.96	3.27	2.31	3.58	4.58	4.56	4.44	1.71	4.56	2.58	4.91	4.83	5	3.77	3.76	3.55	3.59	4.48	3.35	1.81	3.69	3.03	3.27	2.31	3.39	3.65	4.08	2.18	5	4.33	4.14	3.91	4.78	3.19	4.83	3.26	3.16	5	3.24
4.96	4.11	4.35	2.78	4.61	4.45	3.02	4.14	3.25	2.58	4.71	4.91	4.9	4.51	3.36	5	1.01	4.3	4.29	3.8	4.04	3.23	3.68	3.07	2.74	3.77	3.63	3.86	1.63	2.67	2.96	5	4.45	3.36	5	3.67	4.19	3.95	5	1.3	4.22
4.15	4.39	3.85	3.38	3.25	4.12	4.2	5	4.24	2.79	4.16	3.73	3.59	5	3.86	3.93	3.36	4.04	5	4	2.93	3.57	4.71	3.99	3.58	3.64	3.73	3.49	4.7	3.81	3.89	3.56	3.78	5	5	3.53	4.35	4.95	5	4.59	4.71
3.23	5	4.31	3.86	4.43	4.11	3.62	2.27	5	2.44	2.69	4.88	2.36	3.48	3.92	3.02	3.22	5	2	4.07	2.69	4.8	3.75	2.6	2.79	4.28	3.79	3.6	3.35	2.96	3.59	2.79	3.36	3.8	2.64	3.85	3.69	4.6	5	3.84	3.9
5	3.67	3.96	3.53	2.22	4.23	4.5	4.73	3.53	2.23	3.71	3.45	3.39	4.71	2.01	3.89	4.36	2.44	3.23	4.16	4.75	4.44	3.4	4.57	2.98	3.55	4.15	2.4	2.62	1.21	5	4.69	4.33	3.13	2.95	3.38	3.37	5	4.1	3.22	3.81
3.97	3.13	2.27	3.31	4.51	2.59	2.15	4.63	3.97	4.01	4.79	3.45	3.37	3.83	2.9	3.9	3.28	3.68	3.64	2.22	4.32	3.92	4.59	3.27	2.59	2.87	3.55	4.05	4.6	4.92	4	4.24	5	3.3	3.04	2.67	5	5	4.22	4.69	2.73
4.87	2.62	3.13	2.71	2.83	4.47	3.75	2.72	2.97	3.45	3.84	3.25	3.32	4.94	2.96	4.07	3.76	2.99	5	3.55	3.77	3	3.84	3.59	3.55	3.71	4.46	4.3	3.76	4.38	4.96	3.77	4.42	4.01	3.09	5	3.7	4.19	2.94	5	5
3.93	3.18	3.79	3.82	4.38	4.35	3.35	4.51	3.78	3.98	4.31	4.67	3.28	3.91	4.59	4.48	5	4.32	2.43	2.52	5	2.94	3.13	2.58	2.96	2.83	4.06	4.17	4.84	4.21	4.72	4.85	4.1	4.53	4.14	2.81	3.56	4.62	4.87	4.67	3.82
5	3.79	2.91	2.63	3.81	3.02	4.17	3.9	4.03	4.25	3.61	3.29	3.32	3.6	4.63	3.09	4.74	2.37	5	4.92	3.49	3.94	4.68	3.71	4.43	2.16	3.19	4.63	4.16	3.24	3.63	4.99	4.95	2.78	3.4	4.08	3.84	3.83	4.32	3.65	4.44
5	5	4.41	4.53	3.04	3.65	4.2	3.4	3.79	3.88	2.99	4.47	3.55	5	4.17	5	4.66	4.09	3.94	3.76	4.82	4.3	3.9	3.44	4.02	4.28	4.78	3.92	3.78	4.13	3.84	2.59	4.24	5	5	2.48	4.07	3	4.49	3.14	4.56
3.66	3.37	5	3.96	3.47	3.82	3.27	2.86	2.72	4.23	3.77	3.58	3.34	3.51	4.59	4.14	3.53	3.24	3.74	3.64	3.86	4.05	3.74	3.68	3.62	4.16	2.58	4.16	3.65	3.15	5	3.81	5	4.16	5	2.29	3.03	5	5	4.11	3.42
4.7	4.01	4.92	2.67	4.35	3.74	3.27	2.95	3.8	3.58	4.15	2.19	4.04	2.75	3.75	4.54	4.37	3.14	3.65	4.59	2.85	2.88	3.88	4.97	3.02	4.07	3.61	3.88	4.2	3.94	3.7	5	4.36	4.29	3.86	4.01	3.43	4.92	3.46	4.76	3.8
4.42	3.81	3.73	3.63	3.88	4.12	3.74	5	4.91	2.58	3.32	3.41	4.17	3.49	4.91	3.42	3.74	2.52	3.45	4.18	5	4.26	2.87	3.87	4	4.74	4.48	4.33	3.42	2.97	4.4	4.79	4.91	3.82	5	4.07	3.38	3.79	3.88	3.64	5
5	4.85	5	3.26	4.27	5	3.12	3.6	4.01	4.58	3.68	2.88	3.11	4.43	3.9	4.99	3.77	3.38	4.71	2.83	4.54	4.08	3.31	3.04	4.25	3.17	3.1	2.41	3.04	5	3.69	4.86	3.77	3.92	5	4.96	4.63	4.26	4.28	3.72	3
3.05	5	4.03	4.16	5	4.74	4.5	4.3	4.47	3.12	3.07	3.94	4.94	5	3.94	3.73	4.26	4.74	2.91	3.75	3.61	2.85	3.74	3.12	3.8	2.56	3.94	2.99	4.31	2.41	4.06	5	4.75	3.78	3.5	4.26	3.16	5	3.17	5	5
4.45	3.36	3.63	5	2.55	2.77	3.54	2.89	3.41	2.81	4.84	2.87	3.05	4.01	3.66	4.17	3.45	3.77	4.11	3.52	4.32	3.09	3.58	4.23	5	3.64	4.14	5	3.65	4.82	4.26	4.34	4.57	4.75	2.2	3.81	2.42	4.77	3.82	4.94	3.32
4.77	3.39	3.4	2.31	5	4.36	1.53	2.9	4.28	3.48	3.63	4.72	2.51	5	4.47	3.17	5	4.34	3.49	2.29	3.37	4.29	4.77	4.82	4.06	3.42	2.98	1.66	3.81	3.79	3.69	4.96	4.32	3.89	3.69	3.15	2.24	2.69	4.42	5	2.94
2.38	4.73	3.66	3.99	3.88	4.94	3.53	4.57	3.87	2.83	5	3.83	4.19	2.79	3.53	3.12	3.8	5	3.17	3.21	4.41	3.54	3.92	3.96	4.44	3.03	3.63	3.63	4.73	3.34	3.55	4.9	3.97	4.54	3.33	5	2.66	4.23	3.7	2.68	4.09
2.86	4.41	3.59	3.76	3.08	4.17	3.01	2.39	2.78	3.27	5	3.76	3.18	3.55	4.72	4.5	4.43	4.02	5	3.65	1.7	5	4.43	4.31	3.79	3.64	3.56	4.75	3.68	3.9	4.52	4.76	3.86	3.54	4.04	4.69	5	3.86	5	3.35	5
2.14	5	4.05	4.45	2.74	4.74	2.54	3.23	3.9	3.95	3.81	4.48	4.14	3.68	2.93	3.58	5	3.3	4.18	3.71	2.85	4.14	3.75	4.24	4.24	3.21	3.24	3.67	3.79	4.39	3.64	4.08	4.58	4.06	3.94	2.91	3.92	5	2.66	4.05	2.31
3.64	4.33	4.04	4.07	3.65	5	2.85	3.63	2.75	3.95	3.01	4.75	1.85	3.82	2.96	3.24	4.77	4.2	4.34	2.52	4.53	3.33	4.6	4.93	3.02	2.23	5	3.41	3.26	4.94	3.67	4.47	4.85	3.22	3.92	3.96	4.34	4.94	4.98	3.09	3.85
4.48	3.51	3.91	3.26	4.54	4.69	3.92	3.7	3.06	2.84	2.09	3.89	5	3.99	4.47	3.41	2.79	3.31	4.79	4.81	3.5	3.72	4.06	2.06	3.3	3.35	3.06	3.86	4.15	4.03	3.57	3.87	4.26	4.92	4.3	4.05	4.37	5	4.57	5	4.38
5	4.33	4.27	3.62	3.7	4.05	4.88	3.44	3.79	3.21	2.61	3.24	4.43	4.49	3.81	4.51	4.29	3.35	2.61	3.72	3.88	3.78	3.75	4.29	3.97	2.79	4.51	3.45	4.08	2.99	4.24	4.34	4.58	3.2	2.86	3.65	3.96	3	3.49	5	4
3.93	4.78	4.9	3.22	5	4.71	4.08	3.96	3.88	4.6	2.7	2.37	2.61	3.55	3.5	3.42	4.62	2.45	5	3.84	2.58	3.13	3.73	4.56	3.96	3.89	3.37	3.78	4.56	3.81	5	3.41	4.33	3.63	4.21	4.56	3.85	3.3	3.18	3.51	4.3
5	4.53	4.7	4.79	2.64	3.97	3.35	4.22	2.57	4.08	5	3.31	2.63	4.04	4.65	3.84	4.65	4.61	1.69	4.16	5	2.98	2.97	2.58	4.1	3.18	2.8	3.17	3.28	5	5	3.71	4.44	3.64	3.51	4.61	4.8	5	2.16	5	3.35
2.7	4.26	2.68	3.91	3.79	3.87	4.19	4.26	4.55	5	3.98	3.37	5	3.88	3.37	3.95	3.03	3.45	3.17	3.12	4.71	4.31	4.15	2.97	4.59	4.59	3.77	4.69	3.38	4.92	3.73	4.11	4.2	3.6	4.04	3.77	4.03	3.48	3.29	3.98	3.45
2.42	4.75	1.79	5	2.8	3.56	3.47	2.71	4.12	4.69	4.22	4	3.25	3.15	3.72	2.37	3.4	3.95	3.43	4.21	3.54	4.42	3.71	3	2.5	4.98	4.22	4.96	4.47	4.54	5	3.58	4.37	4.51	4.66	3.7	5	2.64	4.91	5	3.84
3.82	4.84	4.69	3.84	4.09	5	3.28	3.34	3	4.66	1.97	3.61	3.17	3.83	5	2.73	4.74	2.88	4.31	3.49	3.37	4.23	3.33	3.1	2.87	4.24	4.44	3.64	4	4.44	3.52	3.93	5	3.63	2.85	5	4.44	4.49	3.94	4.11	2.99
4.2	5	2.78	3.29	4.51	3.18	2.92	4.68	2.27	2.4	2.85	4.51	1.97	3.8	5	4.22	3.31	4.17	4.01	3.03	4.57	4.97	4.64	3.31	3.87	2.46	4.97	2.57	2.99	4.36	5	4.2	4.6	5	3.64	4.69	3.38	3.52	5	4.49	3.93
3.84	4.38	3.72	2.62	3.46	5	2.45	4.41	3.49	4.32	4.64	3.38	3.58	3.78	5	3.34	3.69	3.12	3.68	4.31	5	3.29	2.73	3.93	3.08	4.9	5	3.3	4.92	4.76	3.74	4.65	4.86	3.21	3.77	3.99	3.49	5	3.44	5	3.63
2.11	3.67	2.94	2.38	1.72	4.26	3.52	2.36	3.23	3.59	4.13	3.86	3.68	3.95	3.65	4.81	5	3.67	3.81	5	4.51	5	3.4	4.46	5	4.96	3.9	3.59	2.3	3.37	3.62	5	4.7	4.04	3.44	2.59	3.29	4.28	4.61	5	3.56
3.79	3.95	2.41	2.56	3.96	2.7	3.95	3.92	3.72	3.15	3.75	4.94	4.47	3.98	4.94	4.73	3.89	4.56	2.99	4.44	5	2.99	4.57	4.64	4.11	3.72	3.15	4.18	4.46	2.59	3.72	3.96	4.16	3.25	4.62	4.21	4.94	4.15	3.36	4.43	4.25
2.76	4.87	4.36	4.11	4.15	4.15	3.75	1.82	3.3	3.79	4.37	4.21	2.69	3.56	3.08	4.53	3.34	4.49	2.55	4.61	2.94	2.9	4	3.01	3.61	4.76	4.06	2.89	2.68	3.82	4.26	5	5	4.25	3.27	4.5	3.57	3.68	3.14	3.85	2.39
4.44	3.11	4.54	4.32	4.12	2.13	3.5	3.64	1.85	4.48	5	3.86	2.59	4.98	3.12	5	3.22	3.77	4.44	3.36	3.02	2.29	3.7	3	3.25	3.26	3.47	3.1	5	3.06	4.75	5	4.13	3.89	3.41	1.67	3.23	5	3.9	4.44	3.77
4.18	4.14	3.43	2.56	4.79	4.36	3.08	5	3.28	4.09	3.69	3.39	4.25	2.95	1.89	3.87	4.2	2.23	4.41	2.42	2.71	3.36	3.94	4.84	3.28	2.21	4.45	4.18	2.44	2.85	4.82	4.73	5	3.77	3.28	4.14	4.18	4.33	3.4	3.25	5
3.07	3.48	1.76	4.64	2.94	4.58	4.31	2.75	3.35	2.86	3.94	3.36	4.72	3.32	5	4.47	2.85	5	5	5	4.08	3.32	3.89	4.27	3.71	3.09	2.63	4.55	4.78	3.14	3.56	4.45	4.1	4.9	4.78	3.59	3.83	3.64	2.63	4.12	3.03
3.43	3.85	3.46	3.48	4.34	3.36	2.79	2.85	4.18	4.3	4.05	3.17	2.55	5	3.16	3.46	3.73	5	3.15	5	3.86	4.16	2.51	3.79	3.77	5	5	3.22	3.71	5	3.53	4.58	3.61	3.35	3.46	3.75	4.16	3.3	3.83	2.99	5
2.97	4.93	4.24	4.01	4.75	3.95	4.44	4.29	3.01	3.07	5	3.44	4.78	3.06	3.78	5	4.2	4.43	4.41	5	3.58	3.93	3.46	4.12	3.3	2.51	4.39	2.62	3.46	3.88	3.59	5	4.65	4.39	4.25	3.19	5	3.94	4.08	2.4	4.02
3.82	3.99	2.68	5	2.38	5	3.04	2.21	5	3.83	2.07	4.57	3.9	2.8	3.12	5	4.98	3.13	3.58	3.52	4.39	2.75	5	3.69	3.45	3.7	2.31	5	3.94	4.07	4.21	5	3.5	3.25	5	3.81	4.69	3.13	5	4.02	3.45
4.68	3.86	4.06	4.64	4.06	3.44	3.24	3.03	1.94	3.37	4.47	3.72	4.79	4.53	4.48	3.95	4.47	3.69	4.83	2.81	4.75	3.41	3.21	4.17	4.8	3.73	3.11	4.42	4.33	2.71	4.14	5	4.78	3.99	3.81	5	3.93	4.94	4.81	5	2.82
3.03	2.64	3.9	3.66	3.4	2.98	2.67	4.14	4.77	3.45	3.78	2.74	3.81	2.2	3.57	4.26	3.35	3.31	4.69	2.88	2.43	3.43	3.48	3.43	4.83	3.29	4.36	3.52	2.99	2.17	3.56	4.36	3.43	2.9	4.79	3.56	2.71	2.38	5	4.8	4.09

## Sheet: Abbreviations
Abbreviation	Full Construct Name
INT	Interactions
COM	Communication
SOP	Social Pattern
SHM	Shared Meaning
VIS	Vision
PUP	Purpose
TRT	Trust
NOM	Norms
OBL	Obligations
IDT	Identity
FGO	Family Governance
SBW	Sense of Belonging at Work

## Sheet: Demographics
Gender	Age	Education	Role in Family Business
Male	18–30	Undergraduate	Employed
Female	41-50	Undergraduate	Uninvolved
Male	31–40	Graduate+	Employed
Male	31–40	Graduate+	Employed
Male	31–40	Undergraduate	Employed
Female	31–40	Undergraduate	Student
Male	31–40	Undergraduate	Employed
Male	18–30	Graduate+	Student
Male	31–40	Undergraduate	Employed
Female	18–30	Undergraduate	Employed
Male	Over 50	Undergraduate	Uninvolved
Male	31–40	Undergraduate	Student
Male	18–30	Undergraduate	Student
Male	41-50	Undergraduate	Uninvolved
Female	41-50	Undergraduate	Uninvolved
Male	41-50	Undergraduate	Student
Female	18–30	Undergraduate	Student
Female	Over 50	Undergraduate	Student
Female	41-50	Undergraduate	Student
Male	31–40	Undergraduate	Student
Female	41-50	High School	Student
Male	41-50	Undergraduate	Employed
Female	41-50	Undergraduate	Uninvolved
Female	18–30	High School	Uninvolved
Female	18–30	Graduate+	Employed
Female	41-50	Undergraduate	Student
Female	18–30	Graduate+	Employed
Female	18–30	Undergraduate	Employed
Female	31–40	Graduate+	Student
Female	41-50	Graduate+	Employed
Male	31–40	Undergraduate	Student
Male	31–40	Undergraduate	Student
Female	18–30	Undergraduate	Employed
Female	31–40	Undergraduate	Employed
Female	41-50	Graduate+	Employed
Male	18–30	Graduate+	Student
Female	31–40	Graduate+	Other
Male	41-50	Undergraduate	Student
Male	31–40	Graduate+	Employed
Male	31–40	Graduate+	Student
Male	31–40	Undergraduate	Employed
Male	18–30	High School	Student
Female	18–30	Graduate+	Employed
Female	41-50	Undergraduate	Student
Female	41-50	Graduate+	Employed
Female	41-50	Undergraduate	Other
Female	41-50	Graduate+	Employed
Male	31–40	Undergraduate	Student
Female	31–40	Undergraduate	Uninvolved
Female	31–40	Undergraduate	Employed
Male	31–40	Graduate+	Uninvolved
Female	31–40	Graduate+	Student
Male	31–40	Undergraduate	Employed
Female	41-50	Undergraduate	Employed
Male	18–30	Graduate+	Student
Female	18–30	Undergraduate	Employed
Female	18–30	Graduate+	Employed
Male	31–40	Undergraduate	Employed
Male	Over 50	Undergraduate	Student
Male	31–40	Undergraduate	Employed
Male	31–40	Undergraduate	Uninvolved
Male	18–30	Graduate+	Other
Male	31–40	Undergraduate	Other
Male	Over 50	Undergraduate	Student
Male	Over 50	Graduate+	Employed
Female	41-50	Undergraduate	Student
Female	18–30	Undergraduate	Employed
Male	18–30	Graduate+	Employed
Female	31–40	Undergraduate	Employed
Female	31–40	Undergraduate	Employed
Female	18–30	Graduate+	Student
Female	31–40	Undergraduate	Student
Male	18–30	Undergraduate	Employed
Female	18–30	Undergraduate	Employed
Male	31–40	Graduate+	Other
Female	31–40	Undergraduate	Employed
Female	31–40	Undergraduate	Employed
Female	31–40	Graduate+	Employed
Male	41-50	Graduate+	Student
Female	31–40	Undergraduate	Student
Male	18–30	Undergraduate	Employed
Female	31–40	Undergraduate	Employed
Male	18–30	Graduate+	Student
Female	31–40	High School	Student
Male	18–30	Undergraduate	Employed
Male	Over 50	Graduate+	Other
Female	41-50	Graduate+	Employed
Male	41-50	Undergraduate	Employed
Female	31–40	Graduate+	Uninvolved
Female	31–40	Undergraduate	Employed
Female	18–30	Graduate+	Student
Female	18–30	Undergraduate	Employed
Female	18–30	Undergraduate	Employed
Female	31–40	Graduate+	Other
Female	31–40	Undergraduate	Employed
Female	31–40	Undergraduate	Uninvolved
Female	18–30	Graduate+	Employed
Female	41-50	Graduate+	Employed
Female	31–40	Undergraduate	Employed
Male	31–40	Graduate+	Student
Male	31–40	Undergraduate	Employed
Female	31–40	Undergraduate	Uninvolved
Female	18–30	Undergraduate	Employed
Female	18–30	Undergraduate	Other
Female	31–40	Graduate+	Employed
Female	Over 50	Undergraduate	Uninvolved
Female	18–30	Undergraduate	Student
Female	Over 50	Undergraduate	Student
Female	Over 50	Graduate+	Student
Male	41-50	Undergraduate	Student
Female	31–40	Undergraduate	Student
Male	31–40	Undergraduate	Employed
Female	18–30	Undergraduate	Employed
Female	31–40	High School	Uninvolved
Male	31–40	Graduate+	Student
Female	18–30	Graduate+	Student
Male	31–40	Undergraduate	Employed
Female	18–30	Graduate+	Employed
Female	31–40	Graduate+	Employed
Male	31–40	Graduate+	Student
Female	Over 50	Undergraduate	Employed
Male	18–30	Undergraduate	Employed
Female	31–40	Undergraduate	Employed
Male	31–40	Undergraduate	Employed
Male	41-50	Graduate+	Employed
Female	31–40	Graduate+	Employed
Female	18–30	Graduate+	Student
Male	18–30	Undergraduate	Employed
Female	31–40	Undergraduate	Employed
Female	Over 50	Graduate+	Employed
Female	31–40	Graduate+	Employed
Male	41-50	Undergraduate	Employed
Male	31–40	Graduate+	Employed
Male	18–30	Graduate+	Student
Male	31–40	Undergraduate	Employed
Male	31–40	Undergraduate	Student
Male	31–40	Undergraduate	Uninvolved
Male	41-50	High School	Student
Male	18–30	Undergraduate	Employed
Male	41-50	Graduate+	Employed
Female	41-50	High School	Employed
Male	18–30	Undergraduate	Employed
Female	18–30	Undergraduate	Other
Female	18–30	Undergraduate	Employed
Female	Over 50	Graduate+	Employed
Male	18–30	Undergraduate	Student
Male	31–40	Undergraduate	Student
Male	18–30	Graduate+	Employed
Male	18–30	Undergraduate	Employed
Female	41-50	Undergraduate	Employed
Male	Over 50	Undergraduate	Employed
Male	41-50	Undergraduate	Employed
Male	18–30	Undergraduate	Employed
Male	18–30	Undergraduate	Employed
Male	31–40	Undergraduate	Employed
Female	31–40	Graduate+	Employed
Male	41-50	Undergraduate	Employed
Female	31–40	Undergraduate	Employed
Male	41-50	Undergraduate	Student
Female	18–30	High School	Student
Male	18–30	Graduate+	Employed
Male	31–40	Undergraduate	Employed
Female	41-50	Graduate+	Employed
Female	41-50	Undergraduate	Student
Female	31–40	Undergraduate	Student
Male	18–30	High School	Employed
Female	31–40	Graduate+	Uninvolved
Male	18–30	Undergraduate	Employed
Male	41-50	Undergraduate	Employed
Female	41-50	High School	Student
Female	31–40	Graduate+	Uninvolved
Male	31–40	Undergraduate	Student
Male	31–40	Graduate+	Student
Female	18–30	Undergraduate	Employed
Female	41-50	Undergraduate	Student
Female	31–40	High School	Employed
Male	41-50	Undergraduate	Uninvolved
Male	18–30	Undergraduate	Employed
Male	41-50	High School	Student
Male	18–30	Graduate+	Employed
Male	Over 50	Undergraduate	Student
Male	41-50	Undergraduate	Employed
Female	18–30	Undergraduate	Student
Male	18–30	Undergraduate	Employed
Male	41-50	Undergraduate	Employed
Male	41-50	Undergraduate	Employed
Female	31–40	Undergraduate	Employed
Male	31–40	Graduate+	Uninvolved
Male	31–40	Graduate+	Employed
Female	18–30	Undergraduate	Other
Male	18–30	Undergraduate	Employed
Male	31–40	Undergraduate	Employed
Male	31–40	Undergraduate	Student
Male	31–40	High School	Student
Male	31–40	Undergraduate	Employed
Female	18–30	Graduate+	Employed
Female	31–40	Graduate+	Student
Female	18–30	High School	Employed
Male	31–40	Undergraduate	Other
Male	31–40	Undergraduate	Other
Male	41-50	Graduate+	Student
Female	18–30	High School	Employed
Male	18–30	Undergraduate	Student
Male	18–30	Graduate+	Employed
Female	31–40	Undergraduate	Employed
Male	31–40	Graduate+	Employed
Female	18–30	Undergraduate	Employed
Female	18–30	High School	Uninvolved
Female	31–40	Undergraduate	Student
Male	18–30	Graduate+	Student
Male	41-50	Graduate+	Employed
Male	31–40	Graduate+	Employed
Male	18–30	Undergraduate	Employed
Male	18–30	Graduate+	Other
Male	41-50	Undergraduate	Employed
Male	18–30	Undergraduate	Uninvolved
Female	18–30	Graduate+	Employed
Male	41-50	High School	Employed
Female	41-50	High School	Student
Male	41-50	Undergraduate	Employed
Male	31–40	High School	Uninvolved
Male	18–30	Undergraduate	Uninvolved
Female	18–30	Undergraduate	Employed
Female	31–40	Undergraduate	Employed
Female	31–40	Graduate+	Employed
Female	31–40	Graduate+	Uninvolved
Male	41-50	Undergraduate	Employed
Female	18–30	Undergraduate	Student
Male	31–40	Undergraduate	Student
Male	Over 50	Undergraduate	Student
Female	31–40	Undergraduate	Employed
Female	18–30	Undergraduate	Student
Female	18–30	Undergraduate	Uninvolved
Female	18–30	Undergraduate	Employed
Female	31–40	Undergraduate	Employed
Female	31–40	Undergraduate	Other
Female	31–40	Graduate+	Employed
Female	41-50	Graduate+	Uninvolved
Male	18–30	Undergraduate	Employed
Female	18–30	Graduate+	Employed
Female	41-50	Undergraduate	Uninvolved
Male	18–30	Graduate+	Employed
Female	41-50	Graduate+	Employed
Male	Over 50	Undergraduate	Employed
Male	41-50	High School	Employed
Female	Over 50	Undergraduate	Employed
Male	41-50	Undergraduate	Employed
Male	31–40	Undergraduate	Other
Male	41-50	Undergraduate	Employed
Male	18–30	Undergraduate	Student
Female	31–40	Graduate+	Employed
Male	41-50	Graduate+	Student
Female	31–40	Undergraduate	Employed
Male	31–40	Undergraduate	Other
Male	31–40	Undergraduate	Employed
Male	31–40	High School	Employed
Male	31–40	Graduate+	Employed
Female	31–40	Undergraduate	Employed
Female	41-50	Undergraduate	Employed
Male	Over 50	Undergraduate	Employed
Male	18–30	Undergraduate	Student
Female	41-50	Graduate+	Employed
Male	41-50	Graduate+	Employed
Male	31–40	Undergraduate	Student
Male	31–40	High School	Student
Female	18–30	Undergraduate	Employed
Female	18–30	Graduate+	Employed
Female	31–40	Graduate+	Employed
Male	18–30	Undergraduate	Student
Male	31–40	Undergraduate	Student
Female	18–30	Graduate+	Employed
Female	41-50	Undergraduate	Student
Female	41-50	Graduate+	Student
Female	31–40	Undergraduate	Employed
Male	31–40	Undergraduate	Uninvolved
Female	18–30	Undergraduate	Employed
Male	41-50	High School	Employed
Female	31–40	Undergraduate	Employed
Male	18–30	Graduate+	Employed
Female	41-50	High School	Employed
Female	41-50	Undergraduate	Uninvolved
Female	41-50	Undergraduate	Employed
Female	31–40	Undergraduate	Employed
Male	31–40	Undergraduate	Employed
Female	31–40	Undergraduate	Uninvolved
Male	41-50	Graduate+	Employed
Male	41-50	Undergraduate	Employed
Male	Over 50	Undergraduate	Employed
Male	Over 50	Undergraduate	Employed
Female	18–30	Graduate+	Other
Male	41-50	Graduate+	Other
Male	41-50	Graduate+	Employed
Male	18–30	Undergraduate	Other
Female	31–40	High School	Student
Female	18–30	Undergraduate	Uninvolved
Female	41-50	Undergraduate	Employed
Female	41-50	High School	Employed
Male	41-50	Undergraduate	Employed
Male	31–40	Undergraduate	Student
Female	31–40	Undergraduate	Employed
Male	18–30	Graduate+	Employed
Male	18–30	Undergraduate	Employed
Male	41-50	High School	Student
Female	41-50	Graduate+	Employed
Female	41-50	Undergraduate	Student
Male	41-50	Graduate+	Other
Female	31–40	Undergraduate	Employed
Female	31–40	Undergraduate	Student
Female	41-50	Graduate+	Employed
Female	41-50	Graduate+	Uninvolved
Female	18–30	Graduate+	Employed
Male	31–40	Undergraduate	Student
Female	18–30	Undergraduate	Student
Male	41-50	Undergraduate	Uninvolved
Male	31–40	High School	Student
Female	18–30	Graduate+	Employed
Male	31–40	Undergraduate	Student
Male	31–40	Graduate+	Uninvolved
Male	18–30	Undergraduate	Employed
Female	18–30	Undergraduate	Employed
Female	31–40	Undergraduate	Uninvolved
Male	31–40	Graduate+	Student
Female	31–40	Graduate+	Student
Female	31–40	Graduate+	Employed
Female	41-50	Graduate+	Student
Female	31–40	Graduate+	Employed
Male	31–40	Graduate+	Student
Male	41-50	Undergraduate	Employed
Female	31–40	Undergraduate	Student
Female	18–30	Undergraduate	Other
Male	Over 50	Graduate+	Employed
Male	31–40	Graduate+	Other
Female	31–40	High School	Employed
Male	31–40	Graduate+	Uninvolved
Female	18–30	Graduate+	Student
Female	18–30	Undergraduate	Employed
Male	Over 50	Undergraduate	Student
Male	18–30	Graduate+	Uninvolved
Female	31–40	High School	Employed
Female	18–30	Graduate+	Employed
Male	31–40	Undergraduate	Student
Female	41-50	Graduate+	Student
Male	18–30	Graduate+	Student
Female	31–40	Graduate+	Student
Male	31–40	Undergraduate	Employed
Male	18–30	Graduate+	Student
Male	31–40	Graduate+	Employed
Female	41-50	Undergraduate	Employed
Female	41-50	Graduate+	Employed
Male	18–30	High School	Employed
Female	41-50	Undergraduate	Employed
Male	31–40	Undergraduate	Employed
Male	18–30	Undergraduate	Student
Female	31–40	High School	Employed
Female	41-50	Graduate+	Employed
Male	31–40	Undergraduate	Employed
Female	18–30	Graduate+	Employed
Female	31–40	High School	Employed
Male	18–30	Undergraduate	Employed
Male	18–30	Undergraduate	Student
Female	18–30	Graduate+	Student
Male	18–30	Undergraduate	Student
Male	18–30	Undergraduate	Employed
Female	18–30	Graduate+	Employed
Male	31–40	Undergraduate	Uninvolved
Male	18–30	Undergraduate	Employed
Female	18–30	High School	Employed
Female	41-50	Graduate+	Employed
Male	31–40	High School	Employed
Male	31–40	Graduate+	Employed
Female	18–30	Undergraduate	Employed
Female	18–30	Graduate+	Employed
Female	Over 50	Graduate+	Employed
Female	18–30	Graduate+	Student
Male	18–30	Undergraduate	Student
Female	18–30	Graduate+	Student
Female	18–30	Undergraduate	Student
Male	18–30	Undergraduate	Other
Female	31–40	Undergraduate	Employed
Male	18–30	Graduate+	Employed
Female	18–30	Graduate+	Employed
Female	31–40	Graduate+	Student
Female	31–40	Undergraduate	Uninvolved
Male	Over 50	Undergraduate	Employed
Male	31–40	Graduate+	Uninvolved
Female	31–40	Undergraduate	Employed
Male	18–30	Undergraduate	Uninvolved
Male	41-50	Undergraduate	Employed
Male	41-50	Undergraduate	Employed
Male	18–30	Undergraduate	Employed
Male	18–30	Undergraduate	Employed
Male	41-50	High School	Employed
Female	31–40	High School	Employed
Female	18–30	Graduate+	Student
Male	18–30	Undergraduate	Employed
Female	18–30	Undergraduate	Employed
Female	31–40	Graduate+	Student
Female	31–40	Undergraduate	Student
Female	18–30	Graduate+	Employed
Male	31–40	Graduate+	Employed
Female	31–40	High School	Employed
Female	Over 50	Undergraduate	Employed
Male	18–30	Graduate+	Student
Male	31–40	Graduate+	Employed
Female	41-50	Undergraduate	Employed
Female	31–40	Undergraduate	Student
Female	31–40	Undergraduate	Employed
Female	18–30	Graduate+	Employed
Female	31–40	Undergraduate	Employed
Female	31–40	Graduate+	Other
Male	18–30	Undergraduate	Employed
Female	18–30	Undergraduate	Student
Female	18–30	Undergraduate	Employed
Male	Over 50	Undergraduate	Employed
Male	18–30	Undergraduate	Student
Male	18–30	Undergraduate	Other
Male	18–30	Undergraduate	Student
Female	18–30	Graduate+	Student
Female	41-50	Undergraduate	Uninvolved
Female	31–40	High School	Employed
Female	31–40	Graduate+	Employed
Female	31–40	Graduate+	Student
Female	31–40	Graduate+	Employed
Male	18–30	Graduate+	Student
Female	31–40	Undergraduate	Uninvolved
Male	31–40	Undergraduate	Employed
Male	31–40	Graduate+	Employed
Female	31–40	Graduate+	Student
Male	18–30	Undergraduate	Employed
Female	18–30	Graduate+	Student
Male	18–30	Undergraduate	Employed
Female	31–40	Undergraduate	Student
Male	31–40	Undergraduate	Employed
Female	18–30	Undergraduate	Student
Female	41-50	Undergraduate	Employed
Female	31–40	High School	Employed
Female	18–30	Graduate+	Employed
Female	18–30	Undergraduate	Student
Male	18–30	Undergraduate	Uninvolved
Male	18–30	Graduate+	Employed
Male	18–30	Graduate+	Employed
Female	18–30	Graduate+	Employed
Male	18–30	Graduate+	Student
Female	18–30	Graduate+	Student
Female	41-50	Undergraduate	Employed
Male	18–30	High School	Employed
Male	31–40	Undergraduate	Employed
Female	31–40	Undergraduate	Employed
Male	41-50	Undergraduate	Employed
Female	18–30	Graduate+	Other
Female	18–30	Undergraduate	Employed
Female	41-50	High School	Student
Female	41-50	Undergraduate	Employed
